# Supplementary material for: Severity-dependent metabolic rewiring in COVID-19 based on untargeted metabolomic profiling of patient plasma
Source: PLoS One. 2026 Jun 25;21(6):e0352437. doi: 10.1371/journal.pone.0352437 (PMC13298738; doi:10.1371/journal.pone.0352437)
Supplement: S2 File — (XLSX) [file pone.0352437.s002.xlsx]

## Sheet: S1 Table
Supplemental table 1 Characteristics of CRP, D-dimer, Leukocyte, ALT, and AST parameters in COVID-19 patients.
Parameter	Comparison	Z	P.adj
CRP_mg_L	COV1 - COV2	-0,5879747322	0,6678591037
CRP_mg_L	COV1 - COV3	-2,512255674	0,03598864237
CRP_mg_L	COV2 - COV3	-1,924280942	0,08147906719
CRP_mg_L	COV1 - COV4	-2,993325909	0,01655729361
CRP_mg_L	COV2 - COV4	-2,405351177	0,03231386252
CRP_mg_L	COV3 - COV4	-0,4810702354	0,6304665816
D_dimer_ng_ml	COV1 - COV2	-0,2773500981	0,781511295
D_dimer_ng_ml	COV1 - COV3	-0,860828462	0,5839987901
D_dimer_ng_ml	COV2 - COV3	-0,5570066519	0,6930274613
D_dimer_ng_ml	COV1 - COV4	1,491735474	0,271537011
D_dimer_ng_ml	COV2 - COV4	1,823232246	0,2048046692
D_dimer_ng_ml	COV3 - COV4	2,785033259	0,03211333969
Leukocytes_k_per_uL	COV1 - COV2	-0,694879229	0,5845571888
Leukocytes_k_per_uL	COV1 - COV3	-0,8017837257	0,6340171113
Leukocytes_k_per_uL	COV2 - COV3	-0,1069044968	0,9148647457
Leukocytes_k_per_uL	COV1 - COV4	-3,100230406	0,01160220944
Leukocytes_k_per_uL	COV2 - COV4	-2,405351177	0,04847079378
Leukocytes_k_per_uL	COV3 - COV4	-2,29844668	0,04307275856
ALT_U_per_L	COV1 - COV2	0,775349141	0,6572000687
ALT_U_per_L	COV1 - COV3	-1,015974736	0,6192828343
ALT_U_per_L	COV2 - COV3	-1,791323877	0,4394480196
ALT_U_per_L	COV1 - COV4	-0,5079873682	0,6114622019
ALT_U_per_L	COV2 - COV4	-1,283336509	0,5981226212
ALT_U_per_L	COV3 - COV4	0,5079873682	0,7337546422
AST_U_per_L	COV1 - COV2	1,550698282	0,2419480129
AST_U_per_L	COV1 - COV3	-0,4277788364	1
AST_U_per_L	COV2 - COV3	-1,978477118	0,2872494445
AST_U_per_L	COV1 - COV4	-0,1604170637	0,8725525488
AST_U_per_L	COV2 - COV4	-1,711115346	0,2611794656
AST_U_per_L	COV3 - COV4	0,2673617728	0,9470287552

## Sheet: S2 Table
Supplemental table 2 Complete list of metabolites detected in the CTR and COV1 comparison.
	No	RT..min.	mode	m.z	Molecular.Weight	HMDB.ID	Compound_name	Formula	Monoisotopic_Mass	Delta.ppm.	CTR_1	CTR_2	CTR_3	CTR_4	CTR_5	COV1_1	COV1_2	COV1_3	COV1_4	COV1_5	Log2.FC.	T.Test	Log10.p.value.	VIP	Regulated
1	1	0.777	ESI-	71.0124	72.0198	HMDB0006112	Malondialdehyde	C3H4O2	72.0211	18	76.1885	48.8915	59.4013	41.3988	56.4072	109.24	104.109	63.9793	94.4278	65.0595	0.629857	0.0252516	1.59771	1.42568	No significant
2	2	3.25	ESI-	71.0489	72.0563	HMDB0003543	Butanal	C4H8O	72.0575	17	1582.67	1770.79	2716.04	4188.36	1497.11	2773.44	3454.85	1333.42	7071.77	3552.04	0.629519	0.265254	0.576338	0.798304	No significant
3	11	0.778	ESI-	85.0282	86.0356	HMDB0258537	Succinaldehyde	C4H6O2	86.0368	14	68.0435	51.3703	34.7808	41.1299	39.5078	76.3945	49.642	45.9098	47.4423	40.8099	0.147981	0.572338	0.242347	0.417233	No significant
4	14	0.889	ESI-	87.0074	88.0147	HMDB0000243	Pyruvic acid	C3H4O3	88.016	15	970.599	964.815	581.393	707.468	544.216	2091.36	1805.38	1325.03	1055.15	1660.92	1.07476	0.00342671	2.46512	1.6854	Upregulated
5	16	2.866	ESI-	87.0439	88.0512	HMDB0000039	Butyric acid	C4H8O2	88.0524	14	8.92782	18.7123	15.8123	10.8371	15.0124	13.4234	7.4193	12.6088	11.0478	10.5674	-0.331718	0.201287	0.696184	0.903914	No significant
6	19	1.22	ESI-	89.0231	90.0303	HMDB0000190	Lactic acid	C3H6O3	90.0317	15	15049.4	11131.9	18642.3	14558.7	15547.6	13790.3	27048.8	17037.4	14826.9	21692	0.333174	0.191731	0.717307	0.921244	No significant
7	29	3.508	ESI-	93.0329	94.0402	HMDB0000228	Phenol	C6H6O	94.0419	18	6.12193	9.94381	25.6709	6.70092	5.44901	23.1369	11.2326	38.9373	32.6033	11.4533	1.12298	0.0959979	1.01774	1.13574	No significant
8	33	1.036	ESI-	96.9589	97.9661	HMDB0001448	Sulfate	H2O4S	97.9674	13	3727.52	5285.36	7198.52	8090.58	4439.53	3592.83	3857.92	5386.2	3711.87	10414	-0.092165	0.82275	0.0847323	0.167157	No significant
9	42	1.221	ESI-	100.039	101.047	HMDB0036458	1-Aminocyclopropanecarboxylic acid	C4H7NO2	101.048	9	34.0748	27.346	27.4828	19.5087	23.4692	25.0726	29.8853	21.6956	38.1351	19.5348	0.0264683	0.908208	0.0418146	0.0860178	No significant
10	46	1.375	ESI-	101.023	102.03	HMDB0000005	2-Ketobutyric acid	C4H6O3	102.032	12	99.3887	84.0373	155.754	114.684	39.9512	144.756	99.4556	141.612	964.223	451.48	1.86718	0.150956	0.82115	1.00212	No significant
11	55	1.763	ESI-	103.039	104.046	HMDB0000011	3-Hydroxybutyric acid	C4H8O3	104.047	12	793.612	2234.15	2679.1	2697.11	1600.31	4143.48	3588.66	2887.15	13799.7	7182.98	1.6594	0.0671707	1.17282	1.22654	No significant
12	62	0.892	ESI-	105.018	106.025	HMDB0000139	Glyceric acid	C3H6O4	106.027	12	1416.6	935.888	687.429	1005.28	506.208	2167.32	1731.62	1345.25	1472.17	1609.63	0.871308	0.00695658	2.1576	1.61016	No significant
13	65	4.451	ESI-	107.049	108.056	HMDB0001858	Cresol	C7H8O	108.058	14	107.198	538.133	92.8737	242.35	193.601	45.0265	64.6382	255.122	30.49	222.3	-0.926934	0.268848	0.570493	0.79253	No significant
14	69	1.219	ESI-	111.008	112.015	HMDB0000617	2-Furoic acid	C5H4O3	112.016	10	84.3056	68.1614	73.8781	95.1805	62.7231	27.4285	46.8633	35.5501	46.355	46.8246	-0.920408	0.000860198	3.0654	1.79546	No significant
15	72	0.723	ESI-	112.984	113.992	HMDB0247933	Acetylenedicarboxylic acid	C4H2O4	113.995	32	4681.82	4287.77	4479.3	4402.93	4951.82	4704.5	4552.67	5266.86	4037.11	5133.53	0.055299	0.493939	0.306327	0.502695	No significant
16	78	0.851	ESI-	114.055	115.062	HMDB0000162	Proline	C5H9NO2	115.063	10	76.079	88.7624	139.242	118.011	109.358	106.128	60.6079	132.576	63.8085	36.0606	-0.412899	0.234534	0.629794	0.847035	No significant
17	82	0.958	ESI-	115.002	116.01	HMDB0000134	Fumaric acid	C4H4O4	116.011	10	402.56	241.812	36.4371	61.2061	44.665	34.4102	23.6272	80.7175	49.9369	27.0852	-1.86624	0.155421	0.80849	0.992713	No significant
18	85	1.913	ESI-	115.039	116.046	HMDB0000720	Levulinic acid	C5H8O3	116.047	10	631.398	812.438	1097.21	795.67	550.484	826.556	508.903	459.318	790.276	634.871	-0.271705	0.295088	0.530049	0.753898	No significant
19	86	14.589	ESI-	115.075	116.083	HMDB0244061	1,2-Cyclohexanediol	C6H12O2	116.084	10	40.824	40.5163	59.7784	78.9851	55.9642	53.8848	45.2751	50.3204	49.7726	58.8569	-0.0970388	0.642998	0.191791	0.34369	No significant
20	89	1.006	ESI-	116.034	117.041	HMDB0000532	N-Acetylglycine	C4H7NO3	117.043	10	17.387	37.8571	14.9647	23.6366	20.8345	11.8404	37.8383	7.92243	46.5316	35.3921	0.282908	0.57952	0.236932	0.409591	No significant
21	90	3.315	ESI-	116.049	117.057	HMDB0000738	Indole	C8H7N	117.058	8	776.3	782.008	843.734	705.919	841.274	821.308	794.338	870.298	668.017	785.484	-0.00358081	0.9639	0.0159682	0.0338769	No significant
22	92	0.984	ESI-	116.07	117.078	HMDB0000883	Valine	C5H11NO2	117.079	10	308.819	749.095	622.021	830.517	633.506	586.175	460.844	680.147	507.315	436.123	-0.235416	0.368462	0.433608	0.653371	No significant
23	104	1.409	ESI-	117.018	118.025	HMDB0000254	Succinic acid	C4H6O4	118.027	10	318.256	308.864	248.432	251.948	263.199	197.858	242.767	258.012	180.319	322.994	-0.210434	0.230277	0.637749	0.854221	No significant
24	108	3.251	ESI-	117.054	118.062	HMDB0001863	2-Hydroxyvaleric acid	C5H10O3	118.063	10	1576.8	1765.47	2709.07	4178.73	1491.95	2767.49	3447.85	1327.02	7054.46	3545.07	0.630103	0.265109	0.576575	0.798527	No significant
25	113	0.781	ESI-	118.05	119.057	HMDB0000167	Threonine	C4H9NO3	119.058	10	97.3285	97.6039	87.0032	106.612	124.37	143.899	152.737	111.241	95.9932	94.933	0.223356	0.242777	0.614793	0.833815	No significant
26	118	0.946	ESI-	119.034	120.041	HMDB0001366	Purine	C5H4N4	120.044	21	787.888	794.305	962.895	854.132	784.941	1423.58	1103.99	1220.39	1577.91	1010.46	0.598711	0.00430236	2.36629	1.66287	No significant
27	122	4.8	ESI-	119.049	120.057	HMDB0033910	Acetophenone	C8H8O	120.058	7	613.268	481.197	239.131	359.047	542.433	435.9	182.794	172.705	428.868	285.929	-0.569416	0.135317	0.868649	1.03646	No significant
28	128	2.552	ESI-	123.019	124.026	HMDB0245266	2-Nitropyridine	C5H4N2O2	124.027	9	6.37835	4.90987	5.3014	5.48276	4.10836	5.02399	5.36496	7.33012	5.74578	6.72238	0.205433	0.196006	0.70773	0.913512	No significant
29	130	6.092	ESI-	123.044	124.051	HMDB0000873	4-Methylcatechol	C7H8O2	124.052	9	3.85706	2.63192	1.0903	4.80368	4.37291	4.41411	1.79306	5.78307	5.07753	6.14169	0.470045	0.242778	0.614791	0.833722	No significant
30	131	0.787	ESI-	124.006	125.013	HMDB0000251	Taurine	C2H7NO3S	125.015	10	226.42	183.879	228.138	172.953	286.596	163.489	182.797	250.254	160.811	240.813	-0.137511	0.492537	0.307561	0.50464	No significant
31	135	0.902	ESI-	125	126.007	HMDB0061734	Dimethylphosphate	C2H7O4P	126.008	7	280.284	165.932	249.408	252.339	290.336	286.493	415.967	369.465	245.627	381.243	0.45615	0.0438559	1.35797	1.32103	No significant
32	137	6.345	ESI-	125.015	126.023	HMDB0246404	4-Chlorotoluene	C7H7Cl	126.024	9	405.451	365.997	420.222	296.734	415.846	404.642	365.084	396.365	337.194	398.188	-0.00210543	0.983729	0.00712443	0.0154483	No significant
33	148	1.225	ESI-	128.034	129.041	HMDB0246561	4-Oxoproline	C5H7NO3	129.043	9	754.926	877.196	1092.76	697.569	1022.04	720.568	615.185	657.102	959.352	620.915	-0.314834	0.116277	0.934505	1.08199	No significant
34	154	0.813	ESI-	129.018	130.025	HMDB0000634	Citraconic acid	C5H6O4	130.027	9	439.586	341.399	155.471	126.285	325.814	130.361	78.2564	147.58	64.3529	101.855	-1.41034	0.0223696	1.65034	1.44624	Downregulated
35	157	3.861	ESI-	129.054	130.062	HMDB0000695	Ketoleucine	C6H10O3	130.063	9	5704.63	10038.1	8251.03	17525.8	10153	10460.1	7194.39	8663.36	13835	12074.7	0.0154144	0.962635	0.0165383	0.0351346	No significant
36	161	1.405	ESI-	130.05	131.057	HMDB0001149	5-Aminolevulinic acid	C5H9NO3	131.058	8	117.598	126.218	140.25	107.227	119.913	177.195	142.921	206.034	273.206	186.593	0.689856	0.00982032	2.00787	1.56757	No significant
37	162	0.814	ESI-	130.061	131.068	HMDB0000064	Creatine	C4H9N3O2	131.069	8	5.67231	22.4207	12.7654	9.68455	8.52761	7.80211	17.2106	19.4153	30.2933	13.7827	0.583302	0.245643	0.609695	0.829249	No significant
38	165	1.483	ESI-	130.086	131.093	HMDB0000687	Leucine	C6H13NO2	131.095	9	2038.1	5668.51	4247.91	6787.59	4548.08	5021.23	2982.7	5270.84	3580.36	3255.53	-0.211762	0.510124	0.292324	0.484381	No significant
39	172	0.778	ESI-	131.045	132.052	HMDB0000168	Asparagine	C4H8N2O3	132.053	9	71.9599	73.1807	63.1736	73.5885	72.5052	97.4498	67.8551	57.4829	69.3934	64.7472	0.0102246	0.945158	0.0244958	0.0515605	No significant
40	174	4.34	ESI-	131.07	132.078	HMDB0000746	Hydroxyisocaproic acid	C6H12O3	132.079	8	256.327	382.648	366.09	466.449	300.895	483.264	255.727	235.881	774.867	525.1	0.360053	0.367841	0.43434	0.654538	No significant
41	175	0.7	ESI-	131.081	132.089	HMDB0000214	Ornithine	C5H12N2O2	132.09	9	53.3055	96.1158	143.832	122.889	130.029	78.9105	78.7476	62.3499	47.28	57.079	-0.751727	0.0322784	1.49109	1.38154	No significant
42	178	0.853	ESI-	133.013	134.02	HMDB0000156	Malic acid	C4H6O5	134.022	9	195.92	191.989	185.378	151.745	168.829	135.443	164.843	152.991	173.604	57.5915	-0.385055	0.098273	1.00757	1.12925	No significant
43	181	0.929	ESI-	133.049	134.057	HMDB0003224	Deoxyribose	C5H10O4	134.058	7	506.047	526.048	508.65	581.602	528.389	1210.25	709.614	476.044	632.218	897.459	0.566515	0.0792218	1.10116	1.18604	No significant
44	194	0.836	ESI-	135.029	136.036	HMDB0000943	Threonic acid	C4H8O5	136.037	7	311.887	604.698	660.533	554.103	212.579	541.375	437.584	624.123	496.351	578.238	0.19213	0.493952	0.306315	0.502875	No significant
45	201	5.585	ESI-	137.023	138.031	HMDB0001895	Salicylic acid	C7H6O3	138.032	8	369.295	295.985	287.088	750.389	229.956	133.612	129.225	202.725	111.679	133.721	-1.44278	0.03291	1.48267	1.37785	Downregulated
46	203	14.557	ESI-	137.035	138.042	HMDB0000301	Urocanic acid	C6H6N2O2	138.043	8	47.9468	53.3199	34.9334	47.14	78.157	60.1602	60.5319	81.1178	83.7965	103.834	0.574608	0.0459434	1.33778	1.31156	No significant
47	206	3.665	ESI-	138.055	139.062	HMDB0250932	Deferiprone	C7H9NO2	139.063	8	15.9389	11.2493	27.4175	32.4374	22.3011	10.6867	12.214	10.8577	18.1517	11.817	-0.778898	0.0545514	1.26319	1.27461	No significant
48	218	0.884	ESI-	143.034	144.041	HMDB0259137	Triacetic acid	C6H8O4	144.042	8	87.149	31.0425	47.3457	45.3051	32.5051	71.5217	62.1195	34.3863	50.2728	28.4482	0.0200241	0.959565	0.0179256	0.037731	No significant
49	219	14.61	ESI-	143.107	144.114	HMDB0000482	Caprylic acid	C8H16O2	144.115	7	76.8742	81.1645	106.754	152.047	87.6681	99.0151	77.0652	36.2802	57.5305	96.3498	-0.462081	0.16695	0.777413	0.969193	No significant
50	223	0.945	ESI-	144.029	145.036	HMDB0001552	2-Keto-glutaramic acid	C5H7NO4	145.038	7	16.8598	7.34987	15.4672	11.2003	9.73596	24.1643	30.1809	22.2838	17.1356	15.2185	0.846399	0.0163501	1.78648	1.49596	No significant
51	224	1.949	ESI-	144.045	145.052	HMDB0246466	Kynurine	C9H7NO	145.053	4	22.0401	25.4805	25.8544	23.566	37.9584	59.1415	48.7176	43.3465	121.57	40.7753	1.21682	0.047902	1.31965	1.30282	Upregulated
52	225	1.589	ESI-	144.066	145.073	HMDB0003681	4-Acetamidobutanoic acid	C6H11NO3	145.074	7	38.0482	25.9214	33.1582	13.1881	25.1977	12.7725	23.9528	16.6911	9.58504	9.243	-0.907478	0.0357745	1.44643	1.36212	No significant
53	234	1.22	ESI-	145.013	146.021	HMDB0000208	Oxoglutaric acid	C5H6O5	146.022	5	2129.58	1681.58	1863.98	2121.38	1232.71	632.861	900.045	970.511	1427.81	922.265	-0.89558	0.00408075	2.38926	1.66825	No significant
54	235	3.179	ESI-	145.05	146.057	HMDB0000448	Adipic acid	C6H10O4	146.058	7	86.7456	130.243	247.717	50.0687	80.0706	35.0981	55.9667	57.3226	146.257	79.3275	-0.669586	0.297023	0.52721	0.751231	No significant
55	236	0.783	ESI-	145.061	146.068	HMDB0003423	Glutamine	C5H10N2O3	146.069	7	1668.93	1461.9	1369.66	1481.92	1748.02	2013.59	1568.77	1310.29	1005.15	1332.03	-0.0965844	0.59692	0.224084	0.391114	No significant
56	244	0.922	ESI-	146.045	147.052	HMDB0000148	Glutamic acid	C5H9NO4	147.053	7	527.573	379.196	344.043	674.207	618.41	478.147	470.426	570.377	687.159	796.39	0.239389	0.337998	0.471086	0.693817	No significant
57	254	0.814	ESI-	147.029	148.036	HMDB0000694	2-Hydroxyglutaric acid	C5H8O5	148.037	8	532.267	422.572	226.192	186.252	389.786	173.056	160.212	172.345	221.15	271.083	-0.816283	0.0542386	1.26569	1.27576	No significant
58	257	2.417	ESI-	147.044	148.051	HMDB0000567	Cinnamic acid	C9H8O2	148.052	7	101.883	93.1032	71.0563	84.699	66.0472	118.254	86.4539	96.9102	153.411	111.469	0.442755	0.053898	1.26843	1.27722	No significant
59	260	1.496	ESI-	147.065	148.073	HMDB0000227	Mevalonic acid	C6H12O4	148.074	6	17.2449	14.7772	6.53922	9.28599	14.8564	10.1232	17.8973	7.9325	4.94069	6.78698	-0.395147	0.346659	0.460097	0.682185	No significant
60	262	1.218	ESI-	148.043	149.05	HMDB0000696	Methionine	C5H11NO2S	149.051	7	87.1276	169.128	89.2391	129.535	108.633	208.924	66.4534	81.7215	75.3586	51.4996	-0.270256	0.553902	0.256567	0.43647	No significant
61	270	0.94	ESI-	149.045	150.052	HMDB0000283	Ribose	C5H10O5	150.053	5	120.787	115.195	120.062	134.327	129.119	130.722	152.318	167.632	154.181	107.19	0.20088	0.135447	0.86823	1.03639	No significant
62	273	6.064	ESI-	149.06	150.067	HMDB0000764	Hydrocinnamic acid	C9H10O2	150.068	6	23.7348	29.1263	34.8041	37.6808	31.7867	29.9877	106.141	31.5226	26.0236	32.1697	0.523345	0.400215	0.397706	0.61345	No significant
63	274	5.818	ESI-	150.001	151.008	HMDB0247072	6-Hydroxybenzothiazole	C7H5NOS	151.009	6	1829.96	1618.41	1774.58	1832.22	1897.76	1729.33	1844.46	1847.49	1379.06	1650.49	-0.0832673	0.33672	0.472731	0.695729	No significant
64	276	3.04	ESI-	150.055	151.062	HMDB0002210	2-Phenylglycine	C8H9NO2	151.063	6	764.908	5.69585	7.62769	7.0581	5.05693	77.6548	6.05974	2283.41	7.9205	19.2377	1.59903	0.519477	0.284433	0.474341	No significant
65	281	1.247	ESI-	151.025	152.032	HMDB0000292	Xanthine	C5H4N4O2	152.033	6	60.1453	51.3116	127.325	57.966	82.1655	140.397	106.457	94.1223	149.856	99.6181	0.639949	0.0458038	1.3391	1.31208	No significant
66	283	5.374	ESI-	151.039	152.046	HMDB0000703	Mandelic acid	C8H8O3	152.047	6	538.588	387.469	290.409	14.8068	109.688	23.3493	208.31	113.31	51.682	187.088	-1.19987	0.171623	0.765425	0.959992	No significant
67	287	14.585	ESI-	152.034	153.041	HMDB0001476	3-Hydroxyanthranilic acid	C7H7NO3	153.043	7	213.137	35.0414	69.7717	81.2689	75.7515	64.6201	80.3291	61.1317	52.2114	94.8844	-0.427447	0.462126	0.335239	0.539522	No significant
68	292	8.157	ESI-	153.004	154.011	HMDB0251493	Dithioerythritol	C4H10O2S2	154.012	6	5.63169	5.63669	5.90727	6.48223	5.62392	4.99977	5.86905	6.18744	7.03642	5.70337	0.0251154	0.788679	0.1031	0.199638	No significant
69	295	4.148	ESI-	153.018	154.026	HMDB0000152	Gentisic acid	C7H6O4	154.027	6	177.447	109.365	62.7406	61.9109	188.051	15.7808	38.3968	93.5971	6.0174	15.5132	-1.82417	0.0254576	1.59418	1.42429	Downregulated
70	314	3.436	ESI-	156.066	157.073	HMDB0000959	N-Tigloylglycine	C7H11NO3	157.074	6	5.20091	46.0929	4.13676	5.05785	5.45032	9.78867	9.89368	10.8258	11.198	3.16278	-0.55541	0.627838	0.202153	0.358729	No significant
71	324	14.66	ESI-	157.122	158.13	HMDB0000847	Nonanoic acid	C9H18O2	158.131	6	64.0026	44.0092	58.0916	88.8422	63.3539	77.4602	57.8127	59.416	63.8334	65.4089	0.0253029	0.891969	0.0496502	0.101295	No significant
72	332	3.463	ESI-	158.081	159.089	HMDB0000339	2-Methylbutyrylglycine	C7H13NO3	159.09	5	16.0242	31.3733	19.9533	15.1056	15.0408	31.0741	16.2369	18.5777	22.6841	11.6928	0.0403933	0.905399	0.0431599	0.0890416	No significant
73	336	1.236	ESI-	159.029	160.036	HMDB0000225	Oxoadipic acid	C6H8O5	160.037	5	3.55076	4.05521	5.92595	10.5434	12.6844	3.41918	4.72815	3.40325	3.31696	13.1638	-0.391086	0.526088	0.278941	0.46719	No significant
74	337	3.916	ESI-	159.066	160.073	HMDB0000857	Pimelic acid	C7H12O4	160.074	6	22.2328	56.6496	37.5442	45.4589	56.5431	26.1826	100.26	54.9634	38.0595	25.6431	0.166257	0.73632	0.132933	0.250619	No significant
75	340	5.947	ESI-	159.102	160.109	HMDB0000711	Hydroxyoctanoic acid	C8H16O3	160.11	6	164.775	136.858	115.833	146.052	107.58	49.451	226.777	58.8025	165.958	145.01	-0.0549905	0.889654	0.0507791	0.103636	No significant
76	364	4.278	ESI-	163.039	164.046	HMDB0000205	Phenylpyruvic acid	C9H8O3	164.047	6	15.8313	45.8528	35.9301	18.5149	15.6778	54.3111	39.9189	31.2043	62.8772	32.7141	0.745787	0.0755252	1.12191	1.19816	No significant
77	370	2.413	ESI-	164.071	165.078	HMDB0000159	Phenylalanine	C9H11NO2	165.079	5	1896.84	3017.94	3873.24	3021.39	2668.61	4072.48	7232.01	3399.52	5747.04	5495.52	0.84168	0.0150274	1.82312	1.5086	No significant
78	378	3.971	ESI-	165.018	166.026	HMDB0002107	Phthalic acid	C8H6O4	166.027	5	14.101	37.3842	45.5264	26.0372	21.5346	14.6019	46.0027	939.455	22.433	482.836	3.3801	0.174195	0.758965	0.954776	No significant
79	380	0.899	ESI-	165.04	166.047	HMDB0059750	Xylonic acid	C5H10O6	166.048	3	252.871	262.806	240.666	349.957	291.867	441.479	410.574	331.547	355.929	263.239	0.366678	0.0587636	1.23089	1.25793	No significant
80	386	4.799	ESI-	165.055	166.062	HMDB0000748	3-Phenyllactic acid	C9H10O3	166.063	5	554.979	444.01	227.127	330.11	491.474	411.301	176.023	164.365	404.422	274.94	-0.51693	0.157923	0.801554	0.98742	No significant
81	396	1.219	ESI-	167.02	168.027	HMDB0000289	Uric acid	C5H4N4O3	168.028	6	9188.15	8292.36	12883	10243.3	11113.3	5930.24	10157.4	10754.7	8058.18	11329.8	-0.161883	0.413787	0.383223	0.597095	No significant
82	401	6.092	ESI-	167.034	168.041	HMDB0001336	3,4-Dihydroxyphenylacetic acid	C8H8O4	168.042	5	26.6638	12.6271	4.83958	1.27101	0.906876	3.21333	56.02	9.85291	8.80336	42.669	1.38039	0.237392	0.624533	0.842239	No significant
83	404	1.221	ESI-	168.023	169.031	HMDB0000439	2-Furoylglycine	C7H7NO4	169.038	40	488.051	418.763	668.212	593.022	625.697	352.384	543.579	566.819	424.252	581.832	-0.178351	0.341666	0.466399	0.689263	No significant
84	423	1.457	ESI-	171.027	172.034	HMDB0014404	Sulfanilamide	C6H8N2O2S	172.031	19	239.034	298.073	491.579	192.554	139.635	246.275	129.814	240.105	706.695	733.145	0.595329	0.354596	0.450266	0.671586	No significant
85	427	4.892	ESI-	171.066	172.073	HMDB0250649	1,2-Cyclohexanedicarboxylic acid	C8H12O4	172.074	5	27.8091	49.3702	57.9532	38.8217	39.4652	43.1129	33.9125	39.4092	23.4605	30.293	-0.32656	0.198733	0.701729	0.90867	No significant
86	429	9.722	ESI-	171.138	172.145	HMDB0000511	Capric acid	C10H20O2	172.146	5	40.0535	193.794	64.6871	16.1245	28.2013	20.9372	36.1967	72.5553	44.0886	21.4499	-0.812465	0.406182	0.391279	0.605816	No significant
87	436	3.682	ESI-	172.097	173.104	HMDB0011756	N-Acetylleucine	C8H15NO3	173.105	5	1.90556	77.2407	136.426	28.2065	35.2211	2.98445	2.92311	2.62929	2.34858	2.727	-4.35727	0.0538818	1.26856	1.27727	No significant
88	442	3.522	ESI-	172.991	173.998	HMDB0060015	Phenol sulphate	C6H6O4S	173.999	5	738.215	4795.78	2368.56	684.799	626.962	3041.83	4064.1	3906.89	3255.89	1042.05	0.732598	0.24483	0.611135	0.830646	No significant
89	446	0.843	ESI-	173.008	174.016	HMDB0000958	Aconitic acid	C6H6O6	174.016	4	294.658	137.332	43.442	123.235	73.5087	48.1412	26.683	111.91	19.2753	52.0873	-1.38093	0.11231	0.949581	1.09199	No significant
90	447	4.633	ESI-	173.081	174.088	HMDB0000893	Suberic acid	C8H14O4	174.089	4	194.251	212.79	247.375	177.134	207.798	162.877	167.735	213.289	232.395	209.068	-0.0769516	0.562834	0.249619	0.427385	No significant
91	450	1.218	ESI-	173.092	174.099	HMDB0003357	Acetylornithine	C7H14N2O3	174.1	6	263.953	1.42684	1.99148	2.64091	1.96656	1.83556	3.70309	4.4546	24.7539	8.28039	-2.66016	0.408988	0.388289	0.602833	No significant
92	451	0.76	ESI-	173.104	174.111	HMDB0000517	Arginine	C6H14N4O2	174.112	5	117.77	115.55	79.4482	176.466	62.3244	203.111	103.749	152.65	233.763	125.461	0.569884	0.12418	0.905949	1.06277	No significant
93	462	0.787	ESI-	174.087	175.095	HMDB0000904	Citrulline	C6H13N3O3	175.096	5	149.358	108.001	135.23	109.654	128.655	69.9577	17.4543	159.405	30.3525	34.5847	-1.017	0.0453043	1.34386	1.31452	Downregulated
94	470	0.87	ESI-	175.024	176.031	HMDB0000044	Ascorbic acid	C6H8O6	176.032	5	1002.69	402.194	15.7986	55.7035	11.1224	11.1657	19.0149	63.4976	4.13189	25.1362	-3.59679	0.19107	0.718808	0.922789	No significant
95	483	0.798	ESI-	177.04	178.047	HMDB0000078	Cysteinylglycine	C5H10N2O3S	178.041	33	29.0062	41.2724	35.5362	40.3492	35.5793	46.9097	72.0523	29.8668	29.3032	44.2816	0.291343	0.343511	0.464059	0.686527	No significant
96	485	4.001	ESI-	178.05	179.057	HMDB0000714	Hippuric acid	C9H9NO3	179.058	4	3204.35	4049.97	401.125	2013.22	4820.81	181.522	87.2319	2452.26	114.686	473.185	-2.13058	0.0380074	1.42013	1.34996	Downregulated
97	492	2.738	ESI-	179.034	180.041	HMDB0002130	Monomethyl phthalate	C9H8O4	180.042	5	8.43013	27.56	29.0349	14.7076	9.40297	32.9935	16.5994	27.8589	13.1533	21.6548	0.33277	0.441041	0.355521	0.56409	No significant
98	493	0.792	ESI-	179.055	180.063	HMDB0000660	Fructose	C6H12O6	180.063	3	38861.4	37064.8	39921.8	44212.1	34253.5	54755.4	59660.3	33264.2	45314.9	41973.8	0.274081	0.139564	0.855226	1.02701	No significant
99	495	3.243	ESI-	179.057	180.064	HMDB0001889	Theophylline	C7H8N4O2	180.065	5	1440.34	1714.82	86.0561	488.994	1191.81	57.9413	23.5672	253.654	192.246	644.44	-2.07046	0.0485972	1.31339	1.29953	Downregulated
100	498	7.423	ESI-	179.071	180.078	HMDB0032574	Propylparaben	C10H12O3	180.079	4	4.68828	4.05624	2.10446	3.89952	3.025	11207.6	11840.6	11458.3	10854.3	11009.7	11.631	3.5875e-12	11.4452	2.04516	Upregulated
101	503	1.261	ESI-	180.066	181.073	HMDB0000158	Tyrosine	C9H11NO3	181.074	4	1422.1	2176.11	2515.83	2321.86	2094.71	2259.03	1443.62	1950.27	1631.96	1415.39	-0.275459	0.174332	0.758622	0.954396	No significant
102	513	1.744	ESI-	181.036	182.043	HMDB0001973	9-Methyluric acid	C6H6N4O3	182.044	5	138.021	147.89	30.0063	72.6476	216.431	8.75846	9.09295	18.4132	12.4096	29.0583	-2.96033	0.0116605	1.93328	1.54457	Downregulated
103	515	3.336	ESI-	181.05	182.057	HMDB0000755	Hydroxyphenyllactic acid	C9H10O4	182.058	4	519.346	706.497	660.189	504.688	698.104	823.688	589.226	466.964	668.185	723.854	0.0830781	0.637224	0.195708	0.349586	No significant
104	516	0.794	ESI-	181.071	182.078	HMDB0000765	Mannitol	C6H14O6	182.079	5	496.517	246.821	20.2076	415.532	213.898	61.6286	26.2842	464.106	40.3976	28.4343	-1.16585	0.230719	0.636916	0.853296	No significant
105	524	1.602	ESI-	182.045	183.052	HMDB0000017	4-Pyridoxic acid	C8H9NO4	183.053	4	28.4189	4.45891	8.43103	9.34535	18.628	10.0975	7.77061	41.5946	4.28843	11.341	0.116178	0.888307	0.051437	0.104712	No significant
106	531	1.912	ESI-	183.027	184.034	HMDB0254590	Methyl gallate	C8H8O5	184.037	5	37.2836	60.0517	87.1764	89.5346	50.4992	63.0309	54.3372	29.8702	63.4037	54.6823	-0.290664	0.349765	0.456223	0.678171	No significant
107	541	7.598	ESI-	183.138	184.146	HMDB0033724	Undecylenic acid	C11H20O2	184.146	3	29.6534	24.1756	56.894	35.3928	30.3979	76.8628	197.833	55.532	110.44	97.3407	1.60785	0.020343	1.69159	1.46178	Upregulated
108	564	3.649	ESI-	186.055	187.063	HMDB0000734	Indoleacrylic acid	C11H9NO2	187.063	4	1046.08	101.35	26.6233	12.1897	6.59183	76.728	5.57597	82.0317	3.40813	17.4004	-2.68767	0.350659	0.455115	0.677114	No significant
109	570	4.446	ESI-	187.006	188.014	HMDB0011635	Cresylsulfate	C7H8O4S	188.014	4	6278.81	33959.4	5744.45	15214.8	10846.9	1820.45	3474.68	15900.2	47.7214	14639.2	-1.00562	0.274946	0.560753	0.783314	No significant
110	575	1.224	ESI-	187.041	188.048	HMDB0256646	Plumbagin	C11H8O3	188.047	6	315.935	223.633	289.403	312.347	250.281	278.146	432.48	306.616	303.965	271.21	0.194475	0.276737	0.557932	0.780747	No significant
111	576	5.324	ESI-	187.097	188.104	HMDB0000784	Azelaic acid	C9H16O4	188.105	3	255.964	372.742	533.557	312.034	286.95	226.089	284.759	282.497	267.162	268.234	-0.406537	0.124011	0.906542	1.06313	No significant
112	579	7.595	ESI-	187.133	188.141	HMDB0244272	10-Hydroxydecanoic acid	C10H20O3	188.141	3	142.391	143.163	167.415	141.152	122.549	47.4158	235.301	40.1708	153.06	187.516	-0.111292	0.793125	0.100658	0.195563	No significant
113	592	6.263	ESI-	188.071	189.078	HMDB0341340	methyl indole-3-acetic acid	C11H11NO2	189.079	4	759.217	242.967	44.9577	71.5691	451.279	4.76467	0.524318	50.5617	0.349821	29.5679	-4.19417	0.0565351	1.24768	1.26655	No significant
114	596	3.267	ESI-	188.986	189.993	HMDB0245498	2,5-Dihydroxybenzenesulfonic Acid	C6H6O5S	189.994	4	1583.29	1430.25	273.768	527.073	1546.15	29.3259	13.7888	604.39	37.2451	49.6044	-2.86783	0.0152386	1.81705	1.50649	Downregulated
115	602	4.504	ESI-	189.076	190.083	HMDB0000325	Hydroxysuberic acid	C8H14O5	190.084	3	14.4682	4.2881	20.0525	19.5067	19.2426	2.35129	1.30191	24.8066	31.0119	23.2494	0.0929788	0.883625	0.0537318	0.109024	No significant
116	608	3.507	ESI-	190.054	191.061	HMDB0011745	N-Acetyl methionine	C7H13NO3S	191.062	3	16.5153	14.2916	13.973	9.55461	14.4579	17.9779	6.40094	16.9264	23.8495	8.81342	0.104657	0.767469	0.114939	0.220237	No significant
117	617	1.219	ESI-	191.019	192.026	HMDB0000094	Citric acid	C6H8O7	192.027	4	2110.19	1632.31	1865.54	2183.03	1249.65	630.41	888.441	955.294	1429.17	1004.48	-0.881363	0.00472786	2.32534	1.65313	No significant
118	619	0.931	ESI-	191.055	192.063	HMDB0003072	Quinic acid	C7H12O6	192.063	4	97.9161	149.928	29.5427	131.1	163.539	91.9785	49.5544	35.8266	27.9147	24.848	-1.31368	0.0344152	1.46325	1.36913	Downregulated
119	623	5.545	ESI-	192.066	193.073	HMDB0000821	Phenylacetylglycine	C10H11NO3	193.074	3	2.35717	9.04648	1.15231	1.6385	2.66147	0.715358	2.03537	2.30225	3.78067	318.81	4.2808	0.355161	0.449574	0.670834	No significant
120	631	5.571	ESI-	193.05	194.057	HMDB0000954	Ferulic acid	C10H10O4	194.058	3	6.04765	11.7928	4.31847	4.49037	6.36466	5.02908	7.67077	8.2875	3.97314	1.56471	-0.315715	0.49941	0.301542	0.496335	No significant
121	633	7.104	ESI-	193.086	194.094	HMDB0032575	Butylparaben	C11H14O3	194.094	0	54.1155	5064.53	2898.67	4625.95	4176.15	12041.8	4896.54	10556.5	1182.76	2368.81	0.884295	0.261557	0.582434	0.804271	No significant
122	641	0.799	ESI-	194.049	195.056	HMDB0000840	2-Hydroxyhippuric acid	C9H9NO4	195.053	15	62.8073	40.5086	89.3951	51.4868	48.0449	88.4982	140.493	83.8236	53.3713	80.5761	0.612339	0.098699	1.00569	1.12799	No significant
123	647	0.8	ESI-	195.05	196.058	HMDB0253886	Gluconic acid	C6H12O7	196.058	4	93.459	64.1672	97.5603	64.888	57.2771	109.636	72.5071	47.4607	65.1961	89.3505	0.0257633	0.922105	0.0352196	0.0727564	No significant
124	651	4.728	ESI-	195.066	196.073	HMDB0062121	Dihydroferulic acid	C10H12O4	196.074	3	47.9411	150.893	20.7742	103.846	30.3175	50.2198	2.77045	42.0547	3.75221	1.30366	-1.82136	0.0960946	1.0173	1.1351	No significant
125	656	6.381	ESI-	196.063	197.07	HMDB0000181	Dopa	C9H11NO4	197.069	8	3.31665	3.37826	3.61507	2.8452	2.99317	3.08419	3.43865	2.36074	149.181	0.655815	3.29702	0.359947	0.443762	0.66479	No significant
126	670	5.056	ESI-	197.082	198.089	HMDB0341110	Camphanic acid	C10H14O4	340.189	3	26.1074	42.8306	80.2801	96.942	14.1473	31.5595	35.8083	37.8619	117.595	55.2374	0.0951903	0.878568	0.0562247	0.113952	No significant
127	681	3.315	ESI-	198.032	199.04	IS	2-Chloro-L-phenylalanine	C9H10ClNO2	199.04	3	99833	90747.3	100883	74065.1	97833.7	92579.6	95127.9	99690.2	77795	97177.3	-0.003091	0.975628	0.0107157	0.0230406	No significant
128	689	5.024	ESI-	199.006	200.014	HMDB0062775	4-vinylphenol sulfate	C8H8O4S	200.014	3	293.763	1930.88	88.8419	30.8076	81.5019	67.9929	30.9593	38.473	9.06668	6.03409	-3.99133	0.247429	0.60655	0.825889	No significant
129	698	7.857	ESI-	199.169	200.177	HMDB0000638	Dodecanoic acid	C12H24O2	200.178	5	72.3401	71.2775	74.2173	68.9352	79.868	72.0217	50.722	79.3576	59.9461	77.9665	-0.108763	0.386471	0.412883	0.630741	No significant
130	715	5.986	ESI-	201.113	202.12	HMDB0000792	Sebacic acid	C10H18O4	202.121	3	130.681	173.159	111.998	90.8952	98.5217	88.0541	94.9115	118.171	163.524	109.665	-0.0756742	0.762547	0.117733	0.224736	No significant
131	728	3.707	ESI-	202.098	203.105	HMDB0013318	Tryptophanamide	C11H13N3O	203.106	2	0.4447	0.406918	0.442114	0.411203	0.442601	0.418393	0.48937	0.442489	2.80311	12.9318	2.99199	0.252398	0.597914	0.818138	No significant
132	738	0.845	ESI-	203.001	204.009	HMDB0304914	3-Methoxyphenol sulfate	C7H8O5S	204.009	3	26.8384	29.0241	9.27111	65.8369	11.6023	1.86739	15.1366	123.015	29.1981	14.3229	0.364399	0.743908	0.128481	0.243172	No significant
133	748	3.25	ESI-	203.082	204.089	HMDB0000929	Tryptophan	C11H12N2O2	204.09	3	5110.42	6235.02	5844.52	6413.62	7253.39	6854.96	3923.69	6355.28	3060.32	4886.38	-0.299023	0.184799	0.733301	0.934314	No significant
134	751	4.998	ESI-	204.066	205.073	HMDB0000671	Indolelactic acid	C11H11NO3	205.074	2	504.558	462.616	515.709	404.385	481.393	531.114	345.132	323.944	300.748	407.482	-0.311692	0.0792056	1.10124	1.18613	No significant
135	753	2.799	ESI-	204.124	205.131	HMDB0004231	Panthenol	C9H19NO4	205.131	2	1.73802	2.21467	1.86066	1.62447	1.88193	1.57901	1.71245	88.2245	2.33668	4.33242	3.39714	0.330467	0.480872	0.704171	No significant
136	759	1.314	ESI-	205.035	206.042	HMDB0000379	2-Methylcitric acid	C7H10O7	206.043	2	80.6592	95.9847	40.0811	88.8947	93.7562	29.6059	10.828	62.6954	14.4264	63.527	-1.1411	0.0218259	1.66103	1.45025	Downregulated
137	770	1.968	ESI-	207.077	208.084	HMDB0000684	Kynurenine	C10H12N2O3	208.085	2	30.2887	34.6126	32.9605	28.3467	45.3505	63.4009	63.9732	59.3402	122.614	53.4898	1.08054	0.0186025	1.73043	1.47621	Upregulated
138	784	0.862	ESI-	209.066	210.073	HMDB0003219	Sedoheptulose	C7H14O7	210.074	2	77.4113	72.6663	256.645	134.269	81.6608	25.797	13.7852	183.783	41.7201	79.3457	-0.85421	0.265667	0.575663	0.797886	No significant
139	787	6.502	ESI-	209.082	210.089	HMDB0240450	3,5-Dihydroxyphenylvaleric acid	C11H14O4	210.089	2	16.6411	27.7308	8.99156	14.114	404.53	18.0763	2.76242	22.2141	3.48604	218.873	-0.830576	0.651415	0.186142	0.335105	No significant
140	797	7.716	ESI-	211.134	212.141	HMDB0033601	Dihydrojasmonic Acid	C12H20O3	212.141	1	74.3835	56.9838	73.9974	66.2513	70.6422	63.5409	87.4239	95.5474	88.6252	64.9399	0.225194	0.153552	0.813744	0.996548	No significant
141	799	3.841	ESI-	212.002	213.009	HMDB0000682	Indoxyl sulfate	C8H7NO4S	213.01	2	466.607	3778.13	1588.88	4328.31	3164.65	882.882	1271.36	2699.35	83.2463	955.135	-1.17748	0.112385	0.949291	1.09152	No significant
142	803	5.743	ESI-	213.022	214.03	HMDB0001351	Deoxyribose 1-phosphate	C5H11O7P	214.024	25	701.751	412.683	68.1511	123.965	680.601	31.7236	3.88328	61.6487	6.67345	88.4358	-3.36878	0.0283682	1.54717	1.40518	Downregulated
143	830	4.436	ESI-	215.045	216.052	HMDB0060618	6-Aminopenicillanic acid	C8H12N2O3S	216.057	23	2.49132	4.07426	6.23487	2.79592	3.79176	8.63103	10.9814	23.4203	17.5366	5.21053	1.76247	0.0236469	1.62623	1.43702	Upregulated
144	859	6.617	ESI-	215.129	216.136	HMDB0000888	Undecanedioic acid	C11H20O4	216.136	2	41.6107	39.7071	44.4221	39.9442	42.7207	28.3594	32.7454	38.0973	36.3447	34.2545	-0.29554	0.00348235	2.45813	1.68393	No significant
145	861	9.07	ESI-	215.165	216.172	HMDB0002059	12-Hydroxydodecanoic acid	C12H24O3	216.173	2	79.939	66.6377	115.886	64.0952	68.1646	25.5529	50.168	30.2609	70.5978	117.945	-0.422448	0.330572	0.480734	0.704314	No significant
146	881	0.844	ESI-	217.048	218.055	HMDB0240730	Malonylglycine	C7H10N2O6	218.054	3	394.42	214.002	1.71076	370.124	173.845	1.5884	2.02998	354.409	1.39418	1.51952	-1.67694	0.152894	0.81561	0.997952	No significant
147	882	4.498	ESI-	217.108	218.115	HMDB0000350	3-Hydroxysebacic acid	C10H18O5	218.115	2	7.20036	10.8739	6.44344	6.93665	3.98631	3.16752	22.7793	7.66365	35.5398	26.0054	1.42489	0.0852946	1.06908	1.16703	No significant
148	885	14.733	ESI-	217.988	218.995	HMDB0060272	4-Nitrophenyl phosphate	C6H6NO6P	218.993	10	39.7582	37.6207	47.9584	40.9541	37.9324	36.6556	39.9221	37.0383	33.1248	40.7796	-0.123103	0.187321	0.727413	0.930048	No significant
149	887	2.785	ESI-	218.103	219.11	HMDB0000210	Pantothenic acid	C9H17NO5	219.111	2	25.41	19.8934	39.6742	30.1864	30.0578	27.2794	30.2551	85.82	29.1813	65.5311	0.713109	0.170923	0.767199	0.961099	No significant
150	904	1.647	ESI-	219.077	220.084	HMDB0000472	5-Hydroxytryptophan	C11H12N2O3	220.085	2	15.6505	13.6902	17.1875	13.9454	14.5211	27.068	35.138	27.25	78.1104	28.9394	1.38971	0.0386297	1.41308	1.34694	Upregulated
151	914	7.481	ESI-	221.082	222.089	HMDB0002056	Monoisobutyl phthalate	C12H14O4	222.089	2	86.0101	85.3791	110.509	87.2423	81.6054	77.1152	89.2133	106.209	70.6442	90.8975	-0.0543582	0.689	0.161781	0.297452	No significant
152	932	1.256	ESI-	223.072	224.079	HMDB0014787	Stavudine	C10H12N2O4	224.08	2	1.62501	4.12735	3.83984	3.48812	0.809655	4.19177	3.65062	2.9793	17.7386	3.43805	1.20395	0.249499	0.602932	0.822989	No significant
153	936	10.902	ESI-	223.17	224.177	HMDB0000560	Goshuyic acid	C14H24O2	224.178	2	49.9794	13.354	66.9756	32.0127	39.139	4.64513	10.6228	5.38961	27.2616	28.5912	-1.39677	0.0426675	1.3699	1.32727	Downregulated
154	947	6.399	ESI-	225.113	226.12	HMDB0059729	3,4-Methylenesebacic acid	C12H18O4	226.121	1	34.6834	43.6499	49.809	36.0211	113.139	45.7902	34.0627	80.5389	59.8177	58.0132	0.00477855	0.991429	0.00373829	0.00803655	No significant
155	951	11.603	ESI-	225.186	226.193	HMDB0002000	Myristoleic acid	C14H26O2	226.193	1	58.2092	53.4029	127.05	20.468	63.0674	21.9163	42.5333	33.0945	33.7067	39.8968	-0.912706	0.126368	0.898362	1.05765	No significant
156	967	7.513	ESI-	227.129	228.136	HMDB0000933	Traumatic acid	C12H20O4	228.136	1	82.7849	85.9757	92.3796	88.4004	93.3106	76.2396	80.1464	90.0881	62.452	81.4483	-0.181964	0.0655815	1.18322	1.2323	No significant
157	970	12.389	ESI-	227.201	228.209	HMDB0000806	Myristic acid	C14H28O2	228.209	2	164.972	325.841	158.813	37.2606	59.0664	21.4186	33.022	35.6791	30.895	29.7762	-2.30653	0.0483566	1.31554	1.3006	Downregulated
158	978	0.834	ESI-	228.081	229.089	HMDB0003045	Ergothioneine	C9H15N3O2S	229.088	0	6.84586	4.58507	4.81054	2.65256	10.4438	7.75899	5.97073	34.8583	2.32714	5.10997	0.933311	0.408735	0.388559	0.603008	No significant
159	992	7.222	ESI-	229.144	230.152	HMDB0000623	Dodecanedioic acid	C12H22O4	230.152		95.0406	183.536	54.9403	48.6176	39.5931	38.5569	30.0362	83.4045	95.1959	63.4931	-0.44085	0.47097	0.327007	0.528755	No significant
160	1002	4.405	ESI-	230.996	232.004	HMDB0041789	Vanillin-4-sulfate	C8H8O6S	232.004	2	1233.11	4.34955	3.7851	1.24042	1.86401	0.891457	50.3418	83.6858	2.48754	1.26345	-3.16566	0.396113	0.402181	0.618765	No significant
161	1023	1.762	ESI-	232.998	234.005	HMDB0014878	Riluzole	C8H5F3N2OS	234.007	11	44.9581	131.878	153.703	155.189	90.9472	204.673	192.251	146.588	347.806	283.986	1.0272	0.0205204	1.68781	1.46047	Upregulated
162	1051	1.762	ESI-	239.015	240.022	HMDB0000192	Cystine	C6H12N2O4S2	240.024	7	6.77009	18.2273	21.7873	18.9396	14.2199	26.6828	28.1029	16.6044	42.1333	37.4588	0.917314	0.0248919	1.60394	1.42816	No significant
163	1057	7.107	ESI-	239.092	240.1	HMDB0061112	CMPF	C12H16O5	240.1	1	54.7427	4886.15	2792.67	4475.21	4037.09	11711.6	4734.48	10229.5	1143.35	2283.29	0.889797	0.260434	0.584302	0.80601	No significant
164	1075	8.008	ESI-	241.087	242.094	HMDB0000273	Thymidine	C10H14N2O5	242.09	17	0.457077	0.466475	0.48817	0.501099	0.64505	0.441325	0.723276	0.511255	0.421103	5.59036	1.58754	0.341832	0.466187	0.688536	No significant
165	1080	9.926	ESI-	241.181	242.188	HMDB0010730	3-Oxotetradecanoic acid	C14H26O3	242.188	1	89.3606	38.2313	121.96	62.0188	80.4008	24.8992	40.249	23.9411	70.2556	107.05	-0.557184	0.268412	0.571199	0.7939	No significant
166	1082	12.942	ESI-	241.217	242.224	HMDB0000826	Pentadecanoic acid	C15H30O2	242.225	1	2.08219	7.70949	3.5711	0.872461	0.737928	0.609693	0.738732	0.828513	0.977192	0.733152	-1.94555	0.122928	0.910349	1.06541	No significant
167	1087	6.774	ESI-	242.176	243.183	HMDB0013286	N-Undecanoylglycine	C13H25NO3	243.183	0	364.064	408.692	465.395	271.696	383.61	270.097	497.075	588.443	291.266	327.61	0.0604578	0.823465	0.0843549	0.166242	No significant
168	1099	0.842	ESI-	243.062	244.07	HMDB0000767	Pseudouridine	C9H12N2O6	244.07	0	125.956	121.115	189.924	141.464	174.827	154.187	136.038	147.933	116.751	144.33	-0.107411	0.493172	0.307002	0.503927	No significant
169	1104	7.734	ESI-	243.16	244.167	HMDB0002327	Tridecanedioic acid	C13H24O4	244.167	1	10.7163	76.4688	14.0666	51.8812	26.9368	14.5793	16.2944	29.0427	12.4206	27.3432	-0.853178	0.247923	0.605683	0.825065	No significant
170	1107	10.489	ESI-	243.196	244.204	HMDB0002261	2-Hydroxymyristic acid	C14H28O3	244.204	1	38.2394	37.0392	50.3302	27.0881	31.4981	9.07814	16.601	12.3427	31.3249	59.2807	-0.518035	0.299196	0.524045	0.748195	No significant
171	1115	5.17	ESI-	245.012	246.02	HMDB0094710	3-[3-(Sulfooxy)phenyl]propanoic acid	C9H10O6S	246.02	1	2405.4	1.4151	0.479165	0.44293	0.517078	0.525926	155.403	0.628387	0.557348	0.483409	-3.93367	0.377628	0.422936	0.64209	No significant
172	1129	4.003	ESI-	246.038	247.046	HMDB0015017	Emtricitabine	C8H10FN3O3S	247.043	11	275.036	315.353	36.1118	181.879	374.792	16.8208	7.18311	197.493	8.72612	35.4367	-2.15501	0.0296455	1.52804	1.39706	Downregulated
173	1141	4.797	ESI-	247.082	248.09	HMDB0014350	Pyrimethamine	C12H13ClN4	248.083	27	2.55601	2.17748	1.57282	1.95041	0.782382	2.80639	6.63451	47.6148	42.6019	4.0799	3.52061	0.0948559	1.02294	1.13904	No significant
174	1146	3.937	ESI-	248.05	249.057	HMDB0015028	Sulfapyridine	C11H11N3O2S	249.057	1	1.14475	1.27545	1.09045	1.32533	1.36605	1.18258	1.22511	1.39148	4109.35	1.30267	9.37374	0.346574	0.460204	0.682437	No significant
175	1155	3.854	ESI-	249.005	250.012	HMDB0001474	3,4-Dihydroxyphenylglycol O-sulfate	C8H10O7S	250.015	9	16.2938	29.1917	24.8473	42.2326	24.6895	29.7332	20.8542	23.8075	15.2525	37.2629	-0.113048	0.725285	0.139491	0.261214	No significant
176	1181	11.929	ESI-	251.201	252.209	HMDB0000477	7Z,10Z-Hexadecadienoic acid	C16H28O2	252.209	0	19.3794	7.68407	33.7125	13.1289	10.6066	3.05901	7.82326	5.8593	5.66932	8.68212	-1.44256	0.0536547	1.27039	1.27849	No significant
177	1202	12.622	ESI-	253.217	254.225	HMDB0003229	Palmitoleic acid	C16H30O2	254.225	0	377.836	138.623	285.44	87.1427	67.8272	19.7455	88.1426	26.5521	101.75	119.94	-1.42592	0.0953234	1.0208	1.13794	No significant
178	1215	13.43	ESI-	255.233	256.24	HMDB0000220	Palmitic Acid	C16H32O2	256.24	0	136.174	83.0391	69.9836	33.9126	27.568	18.1871	30.5485	19.6282	33.8172	38.2679	-1.3201	0.0681849	1.16631	1.22309	No significant
179	1235	8.397	ESI-	257.176	258.183	HMDB0000872	Tetradecanedioic acid	C14H26O4	258.183	0	28.8349	159.573	45.9501	65.7465	302.674	23.2797	16.2334	72.3939	108.28	110.19	-0.867513	0.348096	0.458301	0.680227	No significant
180	1236	11.633	ESI-	257.212	258.219	HMDB0061657	3-hydroxypentadecanoic acid	C15H30O3	258.219	0	7.0998	8.31664	19.9385	4.78636	8.12472	4.90453	4.24672	5.62412	4.55648	6.14988	-0.921546	0.126241	0.898799	1.05791	No significant
181	1245	3.756	ESI-	258.992	259.999	HMDB0041706	Caffeic acid 3-sulfate	C9H8O7S	259.999	0	110.065	64.3977	1.69933	10.5873	14.9809	2.09425	1.19918	7.62907	1.93521	1.32021	-3.83071	0.106174	0.973981	1.10791	No significant
182	1255	3.404	ESI-	259.13	260.137	HMDB0011171	Glutamylleucine	C11H20N2O5	260.137	0	44.1474	96.3733	95.1248	116.595	96.3692	102.011	55.9956	104.521	71.3346	80.0346	-0.116192	0.659804	0.180585	0.326327	No significant
183	1271	3.612	ESI-	261.007	262.015	HMDB0011719	Homovanillic acid sulfate	C9H10O7S	262.015	0	223.238	92.0238	18.1133	63.7386	24.8932	13.0397	1.07617	6.67135	1.04459	1.09844	-4.20194	0.0647288	1.1889	1.23535	No significant
184	1289	3.958	ESI-	263.104	264.111	HMDB0006344	N-Phenylacetylglutamine	C13H16N2O4	264.111	0	169.423	2069.46	229.955	805.527	550.963	457.381	246.689	984.931	312.764	698.01	-0.502742	0.561151	0.25092	0.428653	No significant
185	1328	1.428	ESI-	267.074	268.081	HMDB0000195	Inosine	C10H12N4O5	268.081	1	32.6982	19.7497	105.916	6.68078	33.1451	808.588	293.277	410.24	14.3194	73.2311	3.01281	0.0852956	1.06907	1.16718	No significant
186	1352	5.277	ESI-	269.151	270.158	HMDB0000145	Estrone	C18H22O2	270.162	14	29.9996	6.95614	54.3805	26.8715	49.4105	14.8982	10.8411	13.4061	10.6837	24.0535	-1.18187	0.0672571	1.17226	1.22656	No significant
187	1366	12.257	ESI-	271.228	272.235	HMDB0006294	16-Hydroxyhexadecanoic acid	C16H32O3	272.235	1	69.3918	70.6596	93.163	56.4082	57.4814	32.0478	32.9133	31.284	40.0415	48.991	-0.90568	0.00242507	2.61528	1.7171	No significant
188	1410	9.982	ESI-	277.145	278.152	HMDB0013248	Monoethylhexyl phthalic acid	C16H22O4	278.152	0	7.6268	10.0281	14.757	13.3654	8.5682	9.09385	6.68439	10.9765	5.17009	7.57978	-0.460138	0.118913	0.924771	1.07544	No significant
189	1414	12.253	ESI-	277.217	278.225	HMDB0001388	Linolenic acid	C18H30O2	278.225	0	937.876	245.161	649.969	236.195	330.117	72.12	130.627	160.195	118.965	157.39	-1.90806	0.0341037	1.4672	1.37143	Downregulated
190	1424	3.384	ESI-	279.099	280.106	HMDB0000706	Aspartylphenylalanine	C13H16N2O5	280.106	0	13.2285	11.7033	9.95973	10.6841	10.989	37.6534	115.828	32.3374	239.127	192.432	3.44818	0.0260184	1.58472	1.42042	Upregulated
191	1427	12.885	ESI-	279.233	280.24	HMDB0006270	Linoelaidic acid	C18H32O2	280.24	0	525.906	191.712	363.709	192.658	151.369	57.2067	149.372	122.851	208.447	158.71	-1.03295	0.0868164	1.0614	1.16276	No significant
192	1435	0.844	ESI-	281.055	282.062	HMDB0015573	Niflumic acid	C13H9F3N2O2	282.062	2	18.5724	9.00184	17.0916	7.0073	10.6664	14.353	16.0847	14.0978	19.0313	12.1275	0.280038	0.326358	0.486306	0.709475	No significant
193	1440	13.596	ESI-	281.248	282.256	HMDB0000207	Oleic acid	C18H34O2	282.256	0	516.179	141.123	575.851	118.079	74.8776	50.8206	104.555	86.3233	154.04	155.053	-1.3725	0.147809	0.830299	1.00926	No significant
194	1447	1.43	ESI-	282.085	283.092	HMDB0000133	Guanosine	C10H13N5O5	283.092	0	0.61862	0.743043	3.9196	0.830089	0.748936	58.2902	37.4608	28.0533	1.09451	7.82292	4.27399	0.040817	1.38916	1.33601	Upregulated
195	1459	4.477	ESI-	283.083	284.09	HMDB0011686	p-Cresol glucuronide	C13H16O7	284.09	1	3.07382	44.9464	3.40044	15.08	11.9212	7.23778	3.38937	20.5022	1.00892	54.7156	0.147337	0.89644	0.0474789	0.097249	No significant
196	1467	10.742	ESI-	283.264	284.272	HMDB0000827	Stearic acid	C18H36O2	284.272	0	3310.98	3288.79	3881.73	5397.58	4443.07	2076.64	926.61	1660.21	2478.94	3651.74	-0.912805	0.0131991	1.87945	1.52749	No significant
197	1489	9.577	ESI-	285.207	286.215	HMDB0000672	Hexadecanedioic acid	C16H30O4	286.214	1	32.7152	93.1785	28.6463	50.2625	18.775	28.4049	25.0272	53.0684	159.56	123.647	0.801618	0.301219	0.521118	0.745092	No significant
198	1515	4.697	ESI-	289.076	290.083	HMDB0002780	Catechin	C15H14O6	290.079	13	0.448228	0.411681	0.486148	0.410397	0.481001	0.452003	1.38034	0.668169	0.428535	0.469963	0.603257	0.235251	0.628468	0.845868	No significant
199	1522	0.794	ESI-	290.006	291.013	HMDB0014627	Brimonidine	C11H10BrN5	291.012	4	21.1483	18.0777	22.8679	16.9144	26.5298	7.60828	4.26246	19.6811	3.34586	3.17561	-1.47091	0.00534219	2.27228	1.64	Downregulated
200	1538	3.628	ESI-	293.115	294.122	HMDB0001894	Aspartame	C14H18N2O5	294.122	1	32.6986	35.7437	48.4555	38.1822	35.1745	53.4777	36.6476	41.8447	45.7524	39.505	0.191276	0.214891	0.667781	0.880165	No significant
201	1545	10.912	ESI-	293.212	294.22	HMDB0010224	9-HOTE	C18H30O3	294.219	1	12.0765	3.59856	33.146	4.4491	6.18361	2.17363	4.40689	4.18899	12.1248	8.98668	-0.899073	0.370194	0.43157	0.651804	No significant
202	1563	10.341	ESI-	295.228	296.235	HMDB0004702	12,13-EpOME	C18H32O3	296.235	0	46.2919	52.0928	183.338	49.5678	21.1466	9.64788	19.5777	61.2493	16.769	17.5628	-1.49767	0.170038	0.769455	0.96321	No significant
203	1587	10.564	ESI-	297.244	298.251	HMDB0034297	Ricinoleic acid	C18H34O3	298.251	0	116.565	115.525	175.73	66.3124	47.0604	19.7435	7.63803	58.0097	90.309	93.9041	-0.950973	0.116451	0.933855	1.08172	No significant
204	1602	11.578	ESI-	299.202	300.209	HMDB0001852	Retinoic acid	C20H28O2	300.209	0	271.691	206.586	251.491	187.258	225.804	163.778	173.625	177.647	187.893	222.687	-0.304104	0.0443216	1.35338	1.31938	No significant
205	1606	11.296	ESI-	299.259	300.266	HMDB0062549	2-hydroxystearic acid	C18H36O3	300.266	0	54.2459	105.431	49.1687	34.4397	31.1916	12.4666	26.6352	21.3305	18.5619	21.2193	-1.45361	0.0330419	1.48093	1.37696	Downregulated
206	1624	12.151	ESI-	301.217	302.225	HMDB0247751	Abietic acid	C20H30O2	302.225	0	60.7046	94.7202	125.994	80.5126	55.3129	18.43	31.2229	25.2448	42.4951	44.8255	-1.36295	0.0058666	2.23161	1.62975	Downregulated
207	1632	12.743	ESI-	303.233	304.24	HMDB0001043	Arachidonic acid	C20H32O2	304.24	1	99.6349	88.4249	142.652	99.4437	64.5393	45.7106	89.2084	55.506	119.784	112.257	-0.2277	0.479526	0.319188	0.519487	No significant
208	1647	13.158	ESI-	305.248	306.256	HMDB0247333	Dihomo--linolenic acid	C20H34O2	306.256	0	8.06818	3.07698	10.0361	3.65805	3.03305	0.522062	1.13832	0.578645	1.94515	1.89194	-2.19761	0.0190993	1.71898	1.47228	Downregulated
209	1657	1.224	ESI-	307.035	308.042	HMDB0001409	dUMP	C9H13N2O8P	308.041	4	103.414	72.7126	95.8039	86.4839	102.045	110.161	159.403	114.358	80.1242	128.467	0.363774	0.0980676	1.00847	1.12974	No significant
210	1664	13.787	ESI-	307.264	308.272	HMDB0005060	Eicosadienoic acid	C20H36O2	308.272	0	14.8179	1.82899	2.40224	2.64559	1.57767	0.320124	0.997121	0.356234	1.62955	2.67358	-1.96122	0.217772	0.661998	0.87544	No significant
211	1666	0.846	ESI-	308.099	309.106	HMDB0000230	Acetylneuraminic acid	C11H19NO9	309.106	1	17.901	15.282	22.0596	15.1787	12.925	29.4179	27.0745	16.7624	41.1169	17.3725	0.660549	0.075401	1.12262	1.19839	No significant
212	1671	2.681	ESI-	309.11	310.117	HMDB0256433	Phenylalanine glutamate	C14H18N2O6	310.116	1	6.76731	10.9115	11.7925	12.4188	10.2893	10.6689	7.48378	10.1869	8.51913	7.19896	-0.244088	0.216205	0.665134	0.87772	No significant
213	1681	11.588	ESI-	309.28	310.287	HMDB0034296	11-Eicosenoic acid	C20H38O2	310.287	0	264.145	282.704	107.319	345.32	205.158	93.946	51.5659	124.203	201.616	339.703	-0.570776	0.258366	0.587765	0.808932	No significant
214	1707	10.102	ESI-	311.223	312.23	HMDB0006940	9-HPODE	C18H32O4	312.23	1	198.102	276.697	107.401	72.7106	125.585	114.785	93.966	480.28	589.669	374.353	1.08267	0.13514	0.869216	1.03703	No significant
215	1733	10.76	ESI-	313.239	314.246	HMDB0004705	12,13-DHOME	C18H34O4	314.246	1	37.2019	50.1877	34.8732	50.1131	32.9286	20.0515	18.6602	32.8635	106.382	71.8346	0.282962	0.62454	0.20444	0.362523	No significant
216	1754	9.708	ESI-	315.254	316.261	HMDB0302281	9,10-Dihydroxystearic acid	C18H36O4	316.261	0	40.8342	25.6621	26.2486	22.1281	15.067	13.7399	21.6892	29.1456	27.7853	23.1737	-0.169532	0.581348	0.235564	0.407724	No significant
217	1763	5.096	ESI-	317.114	318.122	HMDB0060950	fluvoxamino acid	C14H17F3N2O3	318.119	8	55.1686	42.5454	76.6531	189.383	42.1857	32.7612	33.2692	71.3252	43.828	35.0555	-0.908624	0.222863	0.651963	0.866539	No significant
218	1767	10.671	ESI-	317.212	318.22	HMDB0010202	12-HEPE	C20H30O3	318.219	0	39.1539	37.6027	40.7354	30.6562	38.3645	37.6068	37.1991	40.1425	37.6698	46.76	0.0962349	0.333919	0.476359	0.699151	No significant
219	1782	10.751	ESI-	319.228	320.235	HMDB0003876	15-HETE	C20H32O3	320.235	0	6.10963	21.4134	16.2906	81.01	26.8196	4.12861	13.7081	1.21296	46.7847	4.58961	-1.10654	0.328249	0.483797	0.707019	No significant
220	1822	11.681	ESI-	325.184	326.192	HMDB0031031	Dodecylbenzenesulfonic acid	C18H30O3S	326.192	0	221.384	67.3581	283.161	32.9013	75.7815	41.1796	36.4623	54.1922	22.5979	104.077	-1.39657	0.135933	0.866676	1.03554	No significant
221	1828	1.819	ESI-	326.088	327.096	HMDB0010316	Acetaminophen glucuronide	C14H17NO8	327.095	0	2560.15	0.577875	2.13149	0.643067	0.644062	133.831	0.762439	4389.3	11.8097	52.2312	0.839367	0.698497	0.155836	0.28773	No significant
222	1839	12.563	ESI-	327.233	328.24	HMDB0002183	Docosahexaenoic acid	C22H32O2	328.24	1	96.961	141.242	209.333	188.387	105.375	30.0909	41.4833	35.1025	73.7697	85.7715	-1.47745	0.00505549	2.29624	1.64603	Downregulated
223	1860	11.141	ESI-	329.128	330.135	HMDB0257110	Ranitidine N-oxide	C13H22N4O4S	330.136	2	17.6524	16.1819	5.85828	2.2162	3.14372	1.34741	2.2724	2.9041	1.94935	1.66333	-2.15203	0.0673621	1.17158	1.22581	No significant
224	1862	1.481	ESI-	329.157	330.164	HMDB0256615	Pirsidomine	C17H22N4O3	330.169	15	4.86407	23.3986	12.9002	30.9003	17.8721	18.4881	9.96997	22.718	3.53764	2.8448	-0.643858	0.308613	0.510585	0.734166	No significant
225	1865	6.901	ESI-	329.233	330.241	HMDB0004708	Pinellic acid	C18H34O5	330.241	1	19.6328	23.2213	100.691	30.7088	23.4422	17.3082	15.6293	17.3467	22.6108	20.3419	-1.08431	0.213124	0.671368	0.8835	No significant
226	1866	12.883	ESI-	329.249	330.256	HMDB0006528	Docosapentaenoic acid	C22H34O2	330.256	1	12.5115	5.77082	13.4265	6.47217	4.45456	1.09233	3.27011	2.56642	9.48482	6.103	-0.921063	0.128313	0.891728	1.05308	No significant
227	1881	8.078	ESI-	331.249	332.257	HMDB0034295	Floionolic acid	C18H36O5	332.256	1	25.7913	23.6906	24.3881	30.1481	29.1112	30.8692	27.0154	30.3181	23.1615	27.8025	0.0639856	0.538947	0.268454	0.453052	No significant
228	1882	13.422	ESI-	331.265	332.272	HMDB0002226	Adrenic acid	C22H36O2	332.272	2	4.76508	2.27428	3.34946	1.14777	1.05327	0.668722	2.39073	0.944042	3.68405	3.59477	-0.158198	0.789309	0.102753	0.199341	No significant
229	1926	10.312	ESI-	337.239	338.246	HMDB0002311	8,9-DiHETrE	C20H34O4	338.246	1	2.78276	2.08646	2.32769	3.83025	1.79748	0.935374	2.89951	2.19518	1.18875	1.25973	-0.597029	0.128113	0.892407	1.05328	No significant
230	1932	12.908	ESI-	339.2	340.207	HMDB0003033	Canrenone	C22H28O3	340.204	9	12.9112	0.47097	4.23795	0.440942	0.190828	0.212845	0.189418	0.812514	0.584887	1.00865	-2.70027	0.241065	0.617866	0.836707	No significant
231	1954	3.863	ESI-	343.071	344.079	HMDB0259730	Usnic acid	C18H16O7	344.09	31	7.66957	23.9589	17.8416	51.8282	19.1823	25.5555	11.9906	16.2218	14.426	29.8456	-0.297364	0.598263	0.223108	0.389644	No significant
232	1956	6.682	ESI-	343.122	344.129	HMDB0002928	Maltitol	C12H24O11	344.132	7	0.446774	0.505248	0.436906	0.451699	0.499353	0.414911	0.46969	3.96556	61.4758	3.64258	4.90214	0.288387	0.540024	0.763655	No significant
233	1978	12.251	ESI-	345.204	346.212	HMDB0001547	Corticosterone	C21H30O4	346.214	8	40.289	11.9099	17.3084	5.40865	5.65564	2.30864	4.02533	4.2308	3.11486	4.39136	-2.1566	0.0883915	1.05359	1.15797	No significant
234	1998	5.379	ESI-	349.202	350.209	HMDB0010410	Resolvin E1	C20H30O5	350.209	0	33.4411	20.5081	0.479826	2.53405	13.9076	0.454249	0.455498	2.0995	0.387812	0.453402	-4.20209	0.0582057	1.23503	1.25986	No significant
235	2001	8.046	ESI-	350.028	351.035	HMDB0014952	Meloxicam	C14H13N3O4S2	351.035	0	61.7063	58.2081	67.6822	48.2327	64.4644	58.55	54.6059	636.765	51.2664	2574.07	3.49055	0.243066	0.614275	0.833021	No significant
236	2048	13.431	ESI-	356.161	357.168	HMDB0015147	Cinacalcet	C22H22F3N	357.17	6	5.0152	5.22111	7.77565	5.00049	3.0867	1.51369	3.39507	2.30103	5.93191	2.52938	-0.735899	0.0862767	1.06411	1.16423	No significant
237	2118	6.631	ESI-	367.158	368.166	HMDB0002833	Testosterone sulfate	C19H28O5S	368.166	1	9065.1	6378.1	9136.22	8629.45	11573.2	1446.47	1194.17	1115.88	4605.01	4844.64	-1.76171	0.000712929	3.14695	1.80749	Downregulated
238	2121	11.578	ESI-	367.189	368.196	HMDB0114764	LPA 13:0	C16H33O7P	368.196	0	82.9983	78.0481	62.9641	40.6857	40.5998	47.9725	39.4235	41.2803	43.6612	44.4045	-0.494231	0.0869672	1.06064	1.16203	No significant
239	2192	3.313	ESI-	378.097	379.104	HMDB0001066	S-Lactoylglutathione	C13H21N3O8S	379.105	3	55.8029	62.5264	70.9068	64.8773	76.0505	104.393	87.4982	58.1247	62.5468	57.481	0.164512	0.448612	0.348129	0.555132	No significant
240	2195	8.839	ESI-	378.242	379.249	HMDB0000277	Sphingosine 1-phosphate	C18H38NO5P	379.249	1	249.697	204.388	326.13	229.801	300.479	186.603	286.655	238.534	343.588	254.779	-0.000369308	0.998491	0.000655716	0.00168462	No significant
241	2200	7.112	ESI-	379.01	380.018	HMDB0060792	6-Thioxanthylic acid	C10H13N4O8PS	380.019	4	0.421811	9.02123	7.44002	9.61501	8.91547	22.7449	16.752	25.4604	1.83468	5.25576	1.02465	0.17983	0.745139	0.944099	No significant
242	2250	3.935	ESI-	386.013	387.02	HMDB0001245	dCDP	C9H15N3O10P2	387.023	9	1.29987	1.74552	3.50517	2.83299	3.51565	1.46444	4.38968	4.86071	166.137	3.10913	3.80233	0.334619	0.47545	0.698507	No significant
243	2272	9.229	ESI-	389.27	390.277	HMDB0000328	12-Ketodeoxycholic acid	C24H38O4	390.277	1	2.11781	8.10723	0.793293	4.40253	1.57384	181.415	1.27792	0.938206	0.762808	4.74765	3.47631	0.365984	0.436538	0.657027	No significant
244	2282	9.605	ESI-	391.285	392.293	HMDB0000626	Deoxycholic Acid	C24H40O4	392.293	0	30.1631	441.986	13.5709	1072.62	147.102	166.677	452.151	18.4886	15.6376	206.772	-0.988196	0.451785	0.345069	0.551109	No significant
245	2289	4.447	ESI-	392.048	393.055	HMDB0060413	6-Methylthioguanosine monophosphate	C11H16N5O7PS	393.051	12	0.902964	31.838	0.687467	4.62802	2.58782	0.410444	0.514328	5.29705	0.424519	6.03193	-1.68069	0.386411	0.41295	0.630417	No significant
246	2313	7.525	ESI-	395.19	396.197	HMDB0000774	Pregnenolone sulfate	C21H32O5S	396.197	0	196.945	119.012	120.694	217.133	187.68	26.1434	93.7562	66.4272	360.681	89.8143	-0.40201	0.533697	0.272705	0.458736	No significant
247	2371	7.923	ESI-	405.265	406.272	HMDB0000502	3-Oxocholic acid	C24H38O5	406.272	1	2.17447	2.81551	2.56027	2.42267	1.839	115.314	2.00929	1.54457	3.09523	2.07893	3.39251	0.350278	0.455587	0.677604	No significant
248	2382	7.998	ESI-	407.28	408.288	HMDB0000865	Muricholic acid	C24H40O5	408.288	0	177.959	35.7987	16.551	76.1977	2468.53	32.6748	23.0656	9.52925	10.7487	10.1889	-5.00856	0.294334	0.53116	0.75493	No significant
249	2464	7.856	ESI-	424.247	425.254	HMDB0011470	LPE 14:0	C19H40NO7P	425.254	0	51395.4	47584.8	47928.6	41854.3	50661.3	51790.9	45437.1	53533.4	43848.3	49229.3	0.026359	0.731905	0.135545	0.254738	No significant
250	2517	11.018	ESI-	433.236	434.243	HMDB0007856	LPA 18:2	C21H39O7P	434.243	0	39.6922	64.0557	31.2692	33.4161	61.4723	17.3859	12.7556	19.8892	8.43778	10.6048	-1.73484	0.00229711	2.63882	1.72144	Downregulated
251	2530	8.698	ESI-	435.276	436.283	HMDB0029949	Pangamic acid	C20H40N2O8	436.278	10	1.62805	4.64421	2.2145	8.58278	20.1808	29.6957	4.7474	0.529635	24.7354	7.68111	0.855265	0.395063	0.403333	0.620049	No significant
252	2533	10.455	ESI-	436.283	437.291	HMDB0011152	LPE 16:0	C21H44NO6P	437.291	0	72.5802	106.94	134.859	128.655	130.594	103.52	65.7932	112.065	49.6368	58.7597	-0.557472	0.0632909	1.19866	1.24051	No significant
253	2568	5.256	ESI-	443.147	444.154	HMDB0014399	Doxycycline	C22H24N2O8	444.153	1	0.461705	0.430545	0.414445	0.450052	0.433634	0.472243	0.481681	0.475655	44.6561	0.446733	4.40898	0.345	0.462181	0.684537	No significant
254	2596	8.072	ESI-	448.307	449.314	HMDB0000637	Glycochenodeoxycholic acid	C26H43NO5	449.314	0	2801.1	910.042	223.088	1642.3	839.229	681.474	743.109	417.521	2582.8	805.203	-0.294782	0.697664	0.156354	0.28862	No significant
255	2607	9.25	ESI-	450.263	451.27	HMDB0011504	LPE 16:1	C21H42NO7P	451.27	1	53.1879	50.9498	25.4999	50.0516	33.6628	41.7927	24.7713	28.2945	13.0549	16.8954	-0.773516	0.0448167	1.34856	1.31655	No significant
256	2617	10.082	ESI-	452.279	453.286	HMDB0011503	LPC 16:0	C21H44NO7P	453.286	1	879.688	825.107	560.105	737.698	533.563	682.799	483.106	623.655	505.02	303.715	-0.444619	0.0848153	1.07153	1.16833	No significant
257	2635	8.281	ESI-	455.248	456.255	HMDB0000907	Sulfolithocholic acid	C24H40O6S	456.255	1	4.09928	72.5059	0.86798	72.0317	10.4448	16.6671	11.7693	34.164	8.78252	272.219	1.10312	0.513063	0.28983	0.48137	No significant
258	2643	10.994	ESI-	457.236	458.244	HMDB0114742	LPA 20:4	C23H39O7P	458.243	1	15.0876	17.5337	17.9606	14.7353	26.6233	11.1153	45.9164	34.5172	117.52	61.6564	1.55806	0.082028	1.08604	1.1771	No significant
259	2670	7.032	ESI-	464.301	465.309	HMDB0000138	Glycocholic acid	C26H43NO6	465.309	0	986.641	131.375	42.6146	384.687	358.6	120.109	700.936	89.6872	385.31	244.391	-0.305635	0.724266	0.140102	0.262444	No significant
260	2705	7.235	ESI-	471.243	472.25	HMDB0002586	Chenodeoxycholic acid 3-sulfate	C24H40O7S	472.249	1	1.5351	108.696	10.5961	112.546	1.87303	4.07067	12.9732	3.62369	0.569932	187.153	-0.174879	0.907447	0.0421789	0.0867336	No significant
261	2709	8.449	ESI-	471.312	472.32	HMDB0259282	triterpenoids	C29H44O5	472.319	1	3.96098	0.503049	0.47631	0.464651	11.1166	0.46213	0.498853	0.541065	0.421953	0.475776	-2.78338	0.208809	0.680251	0.89082	No significant
262	2725	9.058	ESI-	474.263	475.27	HMDB0011509	LPE 18:3	C23H42NO7P	475.27	0	88.7384	76.7031	45.3064	85.6957	108.711	56.2456	8.38043	87.6322	7.45178	11.6808	-1.24118	0.0408769	1.38852	1.33548	Downregulated
263	2731	9.667	ESI-	476.278	477.286	HMDB0011507	LPE 18:2	C23H44NO7P	477.286	0	2411.94	2312.96	901.1	1731.17	1462.53	1123.67	600.975	1163.51	199.928	309.904	-1.37605	0.0134909	1.86996	1.52414	Downregulated
264	2739	9.329	ESI-	478.198	479.206	HMDB0014760	Nicardipine	C26H29N3O6	479.206	0	10.0593	7.11612	12.9377	33.1691	4.56376	4.35199	2.30251	11.2453	6.70265	4.13132	-1.23951	0.180049	0.74461	0.943473	No significant
265	2740	9.307	ESI-	478.292	479.301	HMDB0011505	LPE 18:1	C23H46NO7P	479.301	0	1464.55	1460.03	1346.84	1803.98	1273.28	873.519	914.779	750.781	441.032	655.352	-1.01535	0.000335324	3.47453	1.84979	Downregulated
266	2752	11.38	ESI-	480.309	481.317	HMDB0011130	LPE 18:0	C23H48NO7P	481.317	0	500.895	344.758	225.093	278.855	181.993	156.681	172.093	212.332	137.783	141.529	-0.900604	0.0381185	1.41886	1.34957	No significant
267	2769	8.308	ESI-	482.295	483.302	HMDB0000722	Lithocholyltaurine	C26H45NO5S	483.302	0	0.679182	3.52531	0.477043	25.0559	0.482054	0.659913	1.04517	1.36504	0.702835	3.9746	-1.96367	0.379135	0.421206	0.639884	No significant
268	2781	7.863	ESI-	485.271	486.278	HMDB0114752	LPA 22:4	C25H43O7P	486.275	7	10873.7	10113.8	10263.2	8920.59	11154.6	10186.5	9514.45	10318	9491.74	10402.2	-0.0402737	0.534027	0.272437	0.458507	No significant
269	2795	11.31	ESI-	489.358	490.366	HMDB0251740	Eldecalcitol	C30H50O5	490.366	0	21.368	5.76765	12.2124	10.3962	8.76601	4.17657	4.49694	13.7911	4.74151	11.7453	-0.587014	0.27619	0.558791	0.782017	No significant
270	2844	9.115	ESI-	498.263	499.27	HMDB0011519	LPE 20:5	C25H42NO7P	499.27	1	122.576	239.458	85.8423	119.648	50.5314	63.987	37.1574	83.3418	24.2623	25.019	-1.40266	0.0528212	1.27719	1.28133	No significant
271	2847	7.06	ESI-	498.29	499.297	HMDB0000896	Taurodeoxycholic acid	C26H45NO6S	499.297	1	334.664	60.6081	45.7396	271.563	133.961	228.624	44.7221	259.71	1291.23	125.436	1.20363	0.376513	0.42422	0.643371	No significant
272	2859	9.699	ESI-	500.278	501.286	HMDB0011518	LPE 20:4	C25H44NO7P	501.286	1	1331.32	801.334	694.366	874.965	589.273	864.319	827.613	813.566	547.782	431.839	-0.300193	0.327361	0.484974	0.708362	No significant
273	2865	10.12	ESI-	502.294	503.301	HMDB0011515	LPE 20:3	C25H46NO7P	503.301	1	95.7373	69.771	49.6985	53.8665	47.0661	38.188	33.4905	45.1711	11.4379	19.0336	-1.1016	0.0151303	1.82015	1.50763	Downregulated
274	2880	10.493	ESI-	506.322	507.333	HMDB0011512	LPE 20:4	C25H50NO7P	507.332	0	7813.61	6739.68	5796.78	5222.41	6239.03	3824.16	3603.99	3955.23	2626.11	2810.73	-0.919353	0.000407165	3.39023	1.8397	No significant
275	2914	7.616	ESI-	512.269	513.276	HMDB0002639	Sulfolithocholylglycine	C26H43NO7S	513.276	0	136.576	1119.15	6.34353	2315.56	142.47	144.43	1090.84	270.049	43.0695	2975.32	0.282164	0.825302	0.0833872	0.164538	No significant
276	2927	6.309	ESI-	514.285	515.292	HMDB0000036	Taurocholic acid	C26H45NO7S	515.292	1	83.3313	8.66883	6.22481	53.1448	40.5569	41.0913	69.9712	42.3226	147.052	69.7569	0.947725	0.177317	0.75125	0.948669	No significant
277	2960	9.67	ESI-	524.279	525.286	HMDB0011526	LPE 22:6	C27H44NO7P	525.286	0	523.689	626.398	678.121	751.505	459.324	1027.99	657.218	597.981	525.524	376.035	0.067563	0.814987	0.0888495	0.174585	No significant
278	2970	9.154	ESI-	526.293	527.301	HMDB0011525	LPE 22:5	C27H46NO7P	527.301	0	473.592	1246.97	750.291	972.232	562.689	322.582	251.058	402.747	229.251	271.365	-1.43941	0.00789851	2.10246	1.59473	Downregulated
279	2993	9.75	ESI-	528.308	529.317	HMDB0011523	LPC 20:4	C27H48NO7P	529.317	1	2716.28	2043.73	2932.9	3143.97	3010.2	2079.06	2608.52	2355.62	2773.62	2399.82	-0.180736	0.189268	0.722922	0.92633	No significant
280	3138	10.494	ESI-	566.346	567.354	HMDB0010404	LPC 22:6	C30H50NO7P	567.332	37	7719.99	6660.68	5728.17	5161.83	6169.23	3789.06	3568.7	3918.56	2597	2785.07	-0.916347	0.000414926	3.38203	1.83869	No significant
281	3148	6.91	ESI-	567.318	568.325	HMDB0002596	Deoxycholic acid 3-glucuronide	C30H48O10	568.325	1	17.8055	30.5362	40.1089	66.9759	22.3415	19.7013	76.8013	42.2491	21.284	71.3489	0.380298	0.491737	0.308267	0.505216	No significant
282	3159	10.21	ESI-	571.289	572.297	HMDB0061695	LPI 16:0	C25H49O12P	572.296	1	36.5291	37.103	57.5889	43.4003	32.7139	29.8891	22.5994	32.0007	22.8092	41.7815	-0.475878	0.0720857	1.14215	1.20971	No significant
283	3172	6.755	ESI-	288.62	579.254	HMDB0002486	Taurochenodeoxycholate-3-sulfate	C26H45NO9S2	579.254	1	17.842	90.2613	9.07733	22.9169	16.5281	113.825	30.6257	193.65	183.404	174.154	2.15106	0.0130333	1.88494	1.52933	Upregulated
284	3188	8.189	ESI-	581.241	582.248	HMDB0001008	Biliverdin	C33H34N4O6	582.248	1	18.6996	18.8568	43.3439	101.269	22.1108	14.851	13.0411	34.8366	13.8493	11.8766	-1.20754	0.194574	0.710915	0.916279	No significant
285	3197	7.009	ESI-	583.256	584.264	HMDB0000054	Bilirubin	C33H36N4O6	584.263	1	162.458	153.902	433.104	694.944	212.572	88.9982	77.9426	193.973	72.0693	106.078	-1.62003	0.0688953	1.16181	1.22052	No significant
286	3230	5.77	ESI-	589.304	590.311	HMDB0004158	Urobilinogen	C33H42N4O6	590.31	1	0.46733	2.14465	5.3261	25.3295	0.891539	0.464377	0.452986	12.6316	0.432452	4.4113	-0.893138	0.565715	0.247402	0.42411	No significant
287	3258	11.703	ESI-	594.378	595.385	HMDB0288856	LPC 20:1	C28H54NO10P	595.349	61	26.9158	22.9673	17.5633	14.1322	13.3441	5.67954	5.3329	7.76317	4.13754	3.2016	-1.86189	0.000980203	3.00868	1.78666	Downregulated
288	3271	10.764	ESI-	597.305	598.312	HMDB0061693	LPI 18:1	C27H51O12P	598.312	1	77.1383	112.305	97.6783	104.418	136.988	95.8154	51.1155	65.1928	55.5558	104.119	-0.507457	0.063199	1.19929	1.24087	No significant
289	3284	14.522	ESI-	599.321	600.328	HMDB0240261	LPI 18:0	C27H53O12P	600.327	1	30.3887	20.9504	24.7443	26.7251	50.5204	25.7927	20.4679	30.8723	28.4519	33.5594	-0.140048	0.629548	0.200971	0.357467	No significant
290	3366	9.737	ESI-	619.29	620.297	HMDB0061690	LPI 20:4	C29H49O12P	620.296	1	205.648	216.656	220.045	449.592	310.539	215.794	214.164	248.243	230.014	330.247	-0.179431	0.538381	0.26891	0.453609	No significant
291	3391	6.935	ESI-	624.339	625.347	HMDB0002579	Glycochenodeoxycholic acid 3-glucuronide	C32H51NO11	625.346	1	62.2061	365.471	11.5483	1243.12	49.0217	676.481	604.068	126.26	33.5568	718.415	0.318306	0.763631	0.117116	0.223975	No significant
292	3684	14.52	ESI-	885.551	886.558	HMDB0009815	PI 38:4	C47H83O13P	886.557	2	24.8326	13.2947	12.2391	14.9344	11.1744	9.42973	14.68	27.1083	91.8369	117.721	1.76975	0.13534	0.868573	1.03637	No significant
293	3841	13.834	ESI+	74.097	73.0897	HMDB0031321	Butylamine	C4H11N	73.0891	8	76.4907	76.8681	67.1292	54.1958	56.8053	73.9125	65.724	75.0602	945.299	1510.34	3.00999	0.153936	0.812658	0.995707	No significant
294	3873	0.903	ESI+	79.0218	78.0145	HMDB0002151	Dimethyl sulfoxide	C2H6OS	78.0139	7	54904.2	67814.2	62361.6	60328.4	61582.2	67756.7	67669.9	45684.4	58139.3	64504.3	-0.0152883	0.89248	0.0494015	0.10077	No significant
295	3887	3.331	ESI+	80.05	79.0427	HMDB0000926	Pyridine	C5H5N	79.0422	7	302.602	250.49	321.916	271.333	284.15	293.631	325.352	252.915	223.464	265.672	-0.0718091	0.533558	0.272818	0.459138	No significant
296	3955	0.797	ESI+	86.0606	85.0529	HMDB0254513	Methacrylamide	C4H7NO	85.0528	1	2113.65	1552.88	1343.39	1912.02	1622.83	1282.11	2120.98	2454.44	2044.59	1656.65	0.161786	0.429461	0.367077	0.577784	No significant
297	3956	1.488	ESI+	86.0606	85.0533	HMDB0002039	2-Pyrrolidinone	C4H7NO	85.0528	7	17.446	3.71379	16.3579	3.47767	3.02063	292.691	312.498	274.815	104.219	325.62	4.89522	0.000245777	3.60946	1.86496	Upregulated
298	3960	0.885	ESI+	86.0969	85.0896	HMDB0034301	Piperidine	C5H11N	85.0891	6	498.592	920.406	664.346	1076.21	769.506	1018.46	637.092	916.956	851.71	903.986	0.139586	0.518785	0.285013	0.475414	No significant
299	3969	0.82	ESI+	87.0446	86.0373	HMDB0258537	Succinaldehyde	C4H6O2	86.0368	6	25.7318	14.2149	18.2673	13.8883	17.5953	26.2968	10.7446	13.031	21.9319	19.4576	0.028102	0.923644	0.0344953	0.0714087	No significant
300	4016	13.831	ESI+	94.0655	93.058	HMDB0003012	Aniline	C6H7N	93.0578	2	11.8087	12.5542	10.4301	8.6402	8.52015	10.4178	9.30948	10.169	52.8974	80.6937	1.65389	0.16562	0.780886	0.971669	No significant
301	4024	1.258	ESI+	95.0496	94.0423	HMDB0000228	Phenol	C6H6O	94.0419	4	78.9347	145.935	160.769	117.097	157.396	316.923	84.8019	287.289	130.268	286.89	0.744751	0.110471	0.95675	1.09674	No significant
302	4026	3.938	ESI+	95.0609	94.0535	HMDB0245026	2-Aminopyridine	C5H6N2	94.0531	5	10.1104	10.6625	9.44464	8.51553	8.77546	10.6847	9.1629	10.2857	1377.82	9.80407	4.89928	0.345792	0.461185	0.68348	No significant
303	4120	8.687	ESI+	98.9846	97.9773	HMDB0001429	Phosphate	H3O4P	97.9769	4	349.669	329.804	342.321	354.075	377.767	378.042	438.867	376.087	368.06	313.716	0.096365	0.290039	0.537543	0.761261	No significant
304	4144	13.834	ESI+	100.112	99.1051	HMDB0031404	Cyclohexylamine	C6H13N	99.1048	4	3.4153	3.68893	3.76911	2.69282	2.78829	4.14506	3.06744	4.48428	52.6663	90.1291	3.23978	0.154409	0.811327	0.99471	No significant
305	4195	0.813	ESI+	102.055	101.048	HMDB0036458	1-Aminocyclopropanecarboxylic acid	C4H7NO2	101.048	5	862.83	690.092	893.251	572.516	776.543	649.827	548.593	654.095	400.481	487.53	-0.469736	0.0241612	1.61688	1.43343	No significant
306	4201	13.831	ESI+	102.128	101.121	HMDB0032323	Hexylamine	C6H15N	101.12	2	174.332	164.768	171.579	140.351	127.316	26.4173	152.637	192.166	3164.11	4264.92	3.32504	0.156097	0.806606	0.991189	No significant
307	4214	0.796	ESI+	103.039	102.032	HMDB0000005	2-Ketobutyric acid	C4H6O3	102.032	3	1042.55	897.723	1672.83	1307.42	1086.59	1230.22	649.823	881.09	2008.71	1395.1	0.0374136	0.909758	0.0410742	0.0844348	No significant
308	4220	9.759	ESI+	103.076	102.068	HMDB0000718	Isovaleric acid	C5H10O2	102.068	3	71.3526	41.9406	68.8971	42.1523	78.4497	100.197	96.6059	103.62	29.9189	35.1745	0.271607	0.512852	0.290008	0.481659	No significant
309	4223	0.848	ESI+	103.123	102.116	HMDB0002322	Cadaverine	C5H14N2	102.116	3	92.3738	121.395	93.0058	107.856	93.4492	123.061	110.313	103.554	121.634	129.357	0.210563	0.0626069	1.20338	1.24335	No significant
310	4283	14.522	ESI+	108.081	107.074	HMDB0033871	Benzylamine	C7H9N	107.073	1	15.4281	21.7986	17.0689	21.0938	33.0305	37.1023	29.6186	22.3621	20.9286	12.7802	0.179587	0.591599	0.227972	0.39701	No significant
311	4290	1.263	ESI+	109.065	108.058	HMDB0001858	Cresol	C7H8O	108.058	4	130.321	254.067	235.963	197.847	179.111	230.842	440.175	208.467	203.017	220.377	0.38559	0.257681	0.588918	0.810098	No significant
312	4298	3.083	ESI+	110.028	109.021	HMDB0000965	Hypotaurine	C2H7NO2S	109.02	12	4.46996	0.434482	0.548672	0.45273	0.496041	0.500214	0.518	18.9707	1.28085	0.491227	1.76518	0.435678	0.360835	0.570373	No significant
313	4301	3.058	ESI+	110.06	109.053	HMDB0001169	4-Aminophenol	C6H7NO	109.053	2	719.865	25.0833	43.2818	38.5323	42.6435	343.623	38.2623	7593.54	30.3946	88.7051	3.21884	0.363881	0.439041	0.659662	No significant
314	4321	3.055	ESI+	111.044	110.037	HMDB0002434	Hydroquinone	C6H6O2	110.037	9	683.168	145.561	176.566	159.428	171.713	235.308	187.504	1306.34	153.091	174.252	0.621799	0.576172	0.239448	0.413008	No significant
315	4344	0.784	ESI+	112.087	111.08	HMDB0000870	Histamine	C5H9N3	111.08	0	10.9159	13.7029	13.5224	24.9458	8.45545	30.0677	19.554	20.7929	30.2677	23.7578	0.79858	0.019231	1.716	1.47099	No significant
316	4356	0.915	ESI+	113.023	112.016	HMDB0000617	2-Furoic acid	C5H4O3	112.016	0	172.535	62.7505	137.318	67.7469	96.819	86.5085	36.914	44.2747	23.138	53.1219	-1.13875	0.0374126	1.42698	1.3535	Downregulated
317	4371	0.798	ESI+	114.066	113.059	HMDB0000562	Creatinine	C4H7N3O	113.059	1	721.336	681.013	533.876	571.108	702.664	704.61	683.632	837.201	446.789	1343.93	0.323244	0.324987	0.488135	0.711499	No significant
318	4381	1.02	ESI+	115.007	113.999	HMDB0247933	Acetylenedicarboxylic acid	C4H2O4	113.995	37	8.76476	8.78904	8.89077	10.7151	7.72291	5.29221	10.2293	9.33768	21.1862	19.8174	0.553309	0.219609	0.658351	0.871965	No significant
319	4401	0.811	ESI+	116.071	115.063	HMDB0000162	Proline	C5H9NO2	115.063	1	184.931	231.698	243.527	282.309	298.253	387.185	284.562	283.833	358.179	241.11	0.325619	0.0967733	1.01424	1.13375	No significant
320	4411	0.85	ESI+	117.055	116.047	HMDB0000720	Levulinic acid	C5H8O3	116.047	1	30.7487	3.24973	3.1312	3.4921	2.78756	6.14403	5.70165	10.4438	6.5433	3.39715	-0.4296	0.701861	0.153749	0.284584	No significant
321	4424	14.714	ESI+	118.065	117.058	HMDB0000738	Indole	C8H7N	117.058	1	111.608	111.051	163.887	156.782	183.903	183.025	134.36	204.039	109.28	157.921	0.116925	0.59707	0.223974	0.390984	No significant
322	4426	0.797	ESI+	118.086	117.079	HMDB0000883	Valine	C5H11NO2	117.079	1	2345.57	1594.8	1383.19	1920.84	1645.56	1358.42	2208.83	2931.98	2146.99	1696.1	0.218314	0.381054	0.419014	0.637533	No significant
323	4439	5.83	ESI+	119.037	118.029	HMDB0000254	Succinic acid	C4H6O4	118.027	24	43.5291	46.8429	53.4256	49.8388	56.5538	53.6432	63.8454	54.2015	42.9376	62.2388	0.146164	0.258339	0.58781	0.808876	No significant
324	4445	5.434	ESI+	119.073	118.066	HMDB0001863	2-Hydroxyvaleric acid	C5H10O3	118.063	22	11.2878	11.6966	14.9338	12.3094	12.6675	13.6151	14.7745	15.415	12.2568	15.4784	0.185795	0.0857382	1.06683	1.16552	No significant
325	4456	2.236	ESI+	120.066	119.058	HMDB0000167	Threonine	C4H9NO3	119.058	1	0.668316	6.74337	6.42396	0.716621	25.7846	16.0609	21.941	0.765264	0.91035	12.1629	0.361974	0.721852	0.141552	0.264684	No significant
326	4461	2.386	ESI+	120.081	119.074	HMDB0253472	Indoline	C8H9N	119.073	1	4858.81	6528.61	7418.55	6868.31	5559.99	9594.73	9761.31	7206.13	13891	10481.7	0.705521	0.00989462	2.0046	1.56658	No significant
327	4480	1.255	ESI+	121.065	120.058	HMDB0033910	Acetophenone	C8H8O	120.058	1	47.0235	72.2051	79.9304	64.4113	61.985	77.6987	47.6364	72.9155	62.1924	61.9869	-0.0139173	0.936283	0.028593	0.0595509	No significant
328	4489	5.873	ESI+	122.06	121.053	HMDB0035281	2-Acetylpyridine	C7H7NO	121.053	1	4.52459	3.44445	4.63747	4.00875	3.98927	20.6542	3.73041	4.33531	4.65679	44.5183	1.91857	0.185322	0.732072	0.933328	No significant
329	4491	13.829	ESI+	122.096	121.089	HMDB0012275	Phenylethylamine	C8H11N	121.089	1	27.2896	27.1394	31.4471	27.0837	24.4485	30.5322	28.0198	30.4806	254.395	385.811	2.40792	0.148952	0.826953	1.0063	No significant
330	4496	1.252	ESI+	123.044	122.037	HMDB0011718	4-Hydroxybenzaldehyde	C7H6O2	122.037	0	643.475	1117.47	1166.08	933.642	994.796	1112.1	807.313	1053.56	881.01	846.141	-0.0469126	0.784402	0.105461	0.203572	No significant
331	4596	5.663	ESI+	127.016	126.008	HMDB0061734	Dimethylphosphate	C2H7O4P	126.008	1	27.7636	21.1392	164.373	19.5216	43.729	34.67	26.2567	15.5308	15.9226	44.9619	-1.00965	0.352013	0.453442	0.675489	No significant
332	4597	3.295	ESI+	127.031	126.024	HMDB0246404	4-Chlorotoluene	C7H7Cl	126.024	0	299.927	391.183	361.29	400.237	376.714	380.034	433.772	466.533	367.919	379.568	0.148602	0.165985	0.779932	0.971287	No significant
333	4627	0.799	ESI+	129.066	128.059	HMDB0062558	Pyroglutamine	C5H8N2O2	128.059	1	39.3201	21.9735	53.71	45.3735	29.4691	41.0369	54.2945	19.6636	57.0673	27.8715	0.0746909	0.831771	0.0799963	0.158193	No significant
334	4632	14.513	ESI+	129.102	128.095	HMDB0256575	piperidine-1-carboxamide	C6H12N2O	128.095	1	4040.6	6351.53	3090.37	4621.93	4333	3055.83	5932.4	4741.37	3345.64	4356.06	-0.0661862	0.792908	0.100777	0.195324	No significant
335	4640	3.952	ESI+	130.05	129.043	HMDB0246561	4-Oxoproline	C5H7NO3	129.043	0	70.2999	468.217	62.5281	241.568	128.937	174.348	192	281.441	103.565	183.144	-0.0560969	0.929123	0.031927	0.0659861	No significant
336	4645	3.247	ESI+	130.065	129.058	HMDB0033731	Quinoline	C9H7N	129.058	0	297.314	335.771	339.344	324.617	371.438	358.196	235.855	354.717	231.726	346.691	-0.127663	0.398218	0.399879	0.615925	No significant
337	4648	0.714	ESI+	130.086	129.079	HMDB0000070	Pipecolic acid	C6H11NO2	129.079	0	35.8977	84.0373	127.79	112.138	53.0802	125.985	71.4864	90.5775	123.197	81.9279	0.256154	0.456236	0.340811	0.546162	No significant
338	4681	0.842	ESI+	132.065	131.058	HMDB0001149	5-Aminolevulinic acid	C5H9NO3	131.058	1	11.9438	8.67952	15.9156	19.6243	20.1591	11.6297	17.7602	24.6101	16.6408	7.22298	0.0288465	0.935271	0.0290625	0.0606408	No significant
339	4682	0.799	ESI+	132.077	131.07	HMDB0000064	Creatine	C4H9N3O2	131.069	1	577.733	639.082	371.44	428.645	509.041	524.944	520.676	705.322	430.689	1248.73	0.441541	0.277718	0.556397	0.77934	No significant
340	4687	1.469	ESI+	132.102	131.095	HMDB0000687	Leucine	C6H13NO2	131.095	1	56.1461	136.022	113.724	155.312	96.2299	102.38	72.7599	118.68	165.51	124.666	0.0671546	0.821719	0.0852768	0.168161	No significant
341	4696	9.027	ESI+	133.065	132.057	HMDB0000168	Asparagine	C4H8N2O3	132.053	30	251.447	83.2977	67.7982	43.0573	54.0658	48.4611	57.0636	44.7421	45.6343	74.9474	-0.883477	0.273051	0.563756	0.786629	No significant
342	4700	12.06	ESI+	133.086	132.079	HMDB0000746	Hydroxyisocaproic acid	C6H12O3	132.079	0	11.5549	8.55025	11.0869	7.09459	21.3508	30.7707	42.637	35.1952	6.77874	3.88475	0.999898	0.183811	0.735629	0.936403	No significant
343	4701	0.8	ESI+	133.097	132.09	HMDB0000214	Ornithine	C5H12N2O2	132.09	0	52.9974	191.73	199.347	245.752	65.366	352.066	263.882	47.4433	345.07	221.61	0.703827	0.197476	0.704485	0.911113	No significant
344	4710	3.063	ESI+	134.06	133.053	HMDB0059805	5-Hydroxyindole	C8H7NO	133.053	1	126.903	3.45634	28.9147	24.398	24.8046	4.14048	1.997	279.365	5.55848	14.8103	0.553038	0.74882	0.125623	0.238213	No significant
345	4733	2.862	ESI+	135.066	134.059	HMDB0003224	Deoxyribose	C5H10O4	134.058	10	118.561	51.2887	6.69676	7.29761	17.5244	0.725757	0.754366	4.27903	0.973458	8.71597	-3.70429	0.118261	0.927159	1.07707	No significant
346	4737	9.025	ESI+	135.08	134.073	HMDB0032024	4-Ethylbenzaldehyde	C9H10O	134.073	1	1121.52	1152	888.17	624.742	785.285	748.998	769.046	553.094	588.701	1033.95	-0.307634	0.218489	0.660571	0.874072	No significant
347	4758	1.252	ESI+	136.076	135.068	HMDB0304423	N-Benzylformamide	C8H9NO	135.068	0	1249.74	2085.88	2070.68	1715.38	1762.36	2092.4	1536.9	1926.64	1728.95	1655.48	0.00911905	0.952056	0.0213377	0.0451151	No significant
348	4760	13.835	ESI+	136.112	135.105	HMDB0255164	4-Isopropylaniline	C9H13N	135.105	2	8.22215	7.19455	7.84914	6.44443	5.7625	6.73586	6.46933	7.13887	27.1566	52.2641	1.49182	0.191025	0.718909	0.922652	No significant
349	4768	1.451	ESI+	137.046	136.038	HMDB0000943	Threonic acid	C4H8O5	136.037	9	26.1288	13.4582	107.141	8.54918	27.9978	736.651	321.489	363.622	11.6678	66.4587	3.03277	0.0778678	1.10864	1.19044	No significant
350	4779	0.818	ESI+	138.052	137.045	HMDB0000875	Trigonelline	C7H7NO2	137.048	19	57.7544	141.034	119.42	126.41	149.796	140.979	61.9267	120.622	58.944	61.2476	-0.421825	0.241375	0.617307	0.835667	No significant
351	4818	7.449	ESI+	139.039	138.032	HMDB0001895	Salicylic acid	C7H6O3	138.032	0	443.555	413.996	461.328	17.1233	386.521	160.123	151.179	130.461	180.728	166.751	-1.12598	0.0552588	1.2576	1.27172	No significant
352	4819	0.847	ESI+	139.05	138.043	HMDB0000301	Urocanic acid	C6H6N2O2	138.043	1	13.2167	22.3277	18.6102	18.1151	19.8696	16.3857	19.504	19.4809	10.4472	12.7135	-0.230547	0.279959	0.552906	0.775849	No significant
353	4851	3.827	ESI+	140.999	139.992	HMDB0004110	Phosphonoacetate	C2H5O5P	139.987	30	2.4155	1.81541	1.29138	1.3341	1.74642	4.31812	1.40804	1.42812	285.753	1.49683	5.09684	0.343083	0.464601	0.687102	No significant
354	4861	3.212	ESI+	141.066	140.059	HMDB0002820	Methylimidazoleacetic acid	C6H8N2O2	140.059	1	3.30528	3.47533	1.83705	2.41768	3.1043	3.29158	2.40485	2.30341	41.1073	107.029	3.46498	0.200629	0.697606	0.905146	No significant
355	4871	3.216	ESI+	142.061	141.054	HMDB0253278	hydroxymethylcytosine	C5H7N3O2	141.054	0	1657.12	1865.9	101.203	768.142	1498.06	43.7553	16.1235	261.913	92.8801	303.15	-3.03667	0.0142601	1.84588	1.51617	Downregulated
356	4902	3.254	ESI+	144.081	143.073	HMDB0033115	6-Methylquinoline	C10H9N	143.073	1	2619.99	3001.08	2808.55	2772.85	3235.02	3088.41	1907.93	2788.03	1500.89	2707.01	-0.267715	0.160004	0.79587	0.983166	No significant
357	4904	0.832	ESI+	144.102	143.094	HMDB0004827	Stachydrine	C7H13NO2	143.095	1	1748.72	1124.41	1902.94	182.511	1585.95	1899.06	157.422	5335.63	1277.86	268.969	0.449813	0.642786	0.191934	0.343856	No significant
358	4913	0.853	ESI+	145.049	144.042	HMDB0259137	Triacetic acid	C6H8O4	144.042	1	66.5081	31.4346	68.5403	64.3946	73.0721	40.9247	64.8707	28.9094	177.922	86.1813	0.391862	0.509593	0.292776	0.485169	No significant
359	4924	3.254	ESI+	146.06	145.053	HMDB0246466	Kynurine	C9H7NO	145.053	1	5839.92	6861.72	5772.91	5988.81	7151.24	6827.22	4074.89	6805.67	3864.27	6326.08	-0.180422	0.33384	0.476462	0.699397	No significant
360	4942	11.173	ESI+	147.029	146.021	HMDB0000208	Oxoglutaric acid	C5H6O5	146.022	0	94.2293	92.3539	119.305	103.157	115.33	91.9397	119.2	103.746	85.5744	97.8926	-0.0734334	0.528845	0.276671	0.46424	No significant
361	4945	1.252	ESI+	147.044	146.037	HMDB0001218	Coumarin	C9H6O2	146.037	1	117.82	222.631	202.236	158.523	160.794	184.581	137.301	175.731	160.373	166.454	-0.0642761	0.717115	0.144411	0.269122	No significant
362	4948	9.026	ESI+	147.065	146.058	HMDB0000448	Adipic acid	C6H10O4	146.058	0	361.638	326.079	262.686	196.183	236.792	219.972	250.435	186.279	184.21	292.936	-0.286987	0.206482	0.685117	0.894991	No significant
363	4951	3.953	ESI+	147.076	146.069	HMDB0003423	Glutamine	C5H10N2O3	146.069	0	74.7882	495.771	64.9142	257.412	134.07	193.486	208.192	296.642	107.227	196.595	-0.0352853	0.955256	0.01988	0.0414765	No significant
364	4952	0.791	ESI+	147.113	146.105	HMDB0000182	Lysine	C6H14N2O2	146.106	1	9.36302	15.8771	17.5845	25.1257	14.6612	17.3426	12.795	34.2067	19.0966	16.8019	0.279083	0.454288	0.342669	0.548497	No significant
365	5021	11.19	ESI+	149.023	148.016	HMDB0256501	Phthalic anhydride	C8H4O3	148.016	1	20043.4	21008.2	20449.6	16020.4	17906.8	19484.1	16847.5	16619.5	15767.7	15884.3	-0.173706	0.0958783	1.01828	1.13603	No significant
366	5022	11.41	ESI+	149.044	148.037	HMDB0000694	2-Hydroxyglutaric acid	C5H8O5	148.037	2	19.8438	6.5206	13.296	25.2615	15.7986	21.603	6.0184	25.5062	44.0249	19.0032	0.525052	0.334378	0.475762	0.698784	No significant
367	5023	9.923	ESI+	149.059	148.052	HMDB0000567	Cinnamic acid	C9H8O2	148.052	2	84.8294	97.6977	112.053	79.8237	130.25	138.153	123.741	113.186	92.6128	95.4249	0.158143	0.380215	0.419971	0.638662	No significant
368	5082	13.829	ESI+	150.127	149.12	HMDB0032782	2,6-Diethylaniline	C10H15N	149.12	2	14.8333	15.076	16.9093	16.6891	15.0426	21.1536	18.2899	9.95533	221.662	369.684	3.02806	0.158565	0.799793	0.986052	No significant
369	5105	8.539	ESI+	151.075	150.068	HMDB0000764	Hydrocinnamic acid	C9H10O2	150.068	2	79.9515	63.1525	61.7729	78.5579	69.9635	107.331	74.2694	64.1834	52.1027	63.9839	0.0341798	0.871496	0.0597345	0.12075	No significant
370	5116	5.369	ESI+	152.016	151.009	HMDB0247072	6-Hydroxybenzothiazole	C7H5NOS	151.009	1	891.929	816.256	897.55	1060.89	905.059	927.169	971.348	776.464	741.239	797.315	-0.117695	0.267947	0.571952	0.794219	No significant
371	5120	1.446	ESI+	152.056	151.049	HMDB0000132	Guanine	C5H5N5O	151.049	2	5.49136	6.64381	19.8124	9.26114	4.53349	94.652	63.6338	42.1156	29.9675	37.4681	2.54976	0.00609169	2.21526	1.62547	Upregulated
372	5126	3.06	ESI+	152.07	151.063	HMDB0002210	2-Phenylglycine	C8H9NO2	151.063	1	709.561	8.08785	33.7044	28.3677	28.9825	56.3506	7.06275	1274.03	10.5455	22.9422	0.761477	0.703671	0.15263	0.282596	No significant
373	5130	13.83	ESI+	152.143	151.136	HMDB0015051	Amantadine	C10H17N	151.136	2	2.77624	3.03359	3.02194	3.12665	2.66345	3.35596	3.0293	4.25811	47.4939	62.4454	3.04382	0.136855	0.86374	1.03295	No significant
374	5151	1.288	ESI+	153.041	152.033	HMDB0000292	Xanthine	C5H4N4O2	152.033	0	2.07171	1.9771	2.34222	2.06229	2.87455	8.86083	8.35696	4.98159	4.6373	2.01664	1.34886	0.0255287	1.59297	1.42392	Upregulated
375	5153	7.127	ESI+	153.054	152.047	HMDB0000703	Mandelic acid	C8H8O3	152.047	1	2.70339	41.6747	24.0677	43.642	39.6442	123.04	47.2547	100.104	10.9827	23.8798	1.00852	0.219821	0.657931	0.871956	No significant
376	5171	1.51	ESI+	154.05	153.042	HMDB0001476	3-Hydroxyanthranilic acid	C7H7NO3	153.043	1	44.247	21.355	21.1509	21.3533	42.6017	44.9702	33.5362	31.0821	40.1253	9.96475	0.0834161	0.83027	0.0807807	0.159877	No significant
377	5193	8.346	ESI+	155.016	154.009	HMDB0251493	Dithioerythritol	C4H10O2S2	154.012	24	0.735846	0.727425	0.809927	0.836537	0.796474	0.818622	155.804	0.766122	0.623045	0.823769	5.34562	0.346937	0.45975	0.681884	No significant
378	5238	8.108	ESI+	158.081	157.074	HMDB0000959	N-Tigloylglycine	C7H11NO3	157.074	1	34.1505	9.76417	2.67392	22.3389	10.0368	7.71523	10.0536	4.65996	32.5024	10.7067	-0.266674	0.730135	0.136597	0.25657	No significant
379	5243	6.928	ESI+	158.117	157.11	HMDB0014447	Tranexmic acid	C8H15NO2	157.11	1	0.507013	0.460927	0.51019	0.522755	0.540184	0.486412	0.516384	0.501459	0.401925	0.475222	-0.0936244	0.2169	0.66374	0.876856	No significant
380	5260	0.729	ESI+	159.05	158.043	HMDB0000462	Allantoin	C4H6N4O3	158.044	6	507.764	934.334	882.402	948.813	875.221	1318.81	1052.81	1027.07	865.139	856.86	0.303733	0.135607	0.867717	1.03616	No significant
381	5267	3.227	ESI+	159.092	158.084	HMDB0244231	1,5-Naphthalenediamine	C10H10N2	158.084	1	534.47	670.273	587.943	595.211	692.39	660.744	393.617	626.111	477.443	852.37	-0.0331646	0.872293	0.0593375	0.119918	No significant
382	5277	0.794	ESI+	160.097	159.089	HMDB0000339	2-Methylbutyrylglycine	C7H13NO3	159.09	1	15.0862	37.483	181.401	14.3923	23.2691	43.1052	1.22452	230.106	5.13213	1.32782	0.0483811	0.973754	0.0115508	0.0244903	No significant
383	5299	0.795	ESI+	162.112	161.105	HMDB0000062	Carnitine	C7H15NO3	161.105	1	1618.83	2185.03	3066.02	2102.51	1836.2	2190.97	2201.51	2173.21	3203.4	1962.27	0.118191	0.591438	0.228091	0.396887	No significant
384	5313	7.127	ESI+	163.075	162.068	HMDB0033591	Safrole	C10H10O2	162.068	1	48.1919	141.627	59.8977	125.714	125.512	345.648	163.241	281.776	24.7344	61.206	0.80728	0.278495	0.555183	0.778518	No significant
385	5314	0.043	ESI+	163.123	162.115	HMDB0001934	Nicotine	C10H14N2	162.116	2	0.251403	0.245704	0.427975	2.6861	0.385464	2.49711	2.58532	0.571374	1.78887	2.51132	1.31648	0.086035	1.06532	1.16484	No significant
386	5337	1.252	ESI+	165.054	164.047	HMDB0000205	Phenylpyruvic acid	C9H8O3	164.047	1	285.675	470.542	466.053	391.338	357.329	399.203	301.127	445.104	361.232	373.275	-0.0681941	0.676241	0.169899	0.309821	No significant
387	5341	6.515	ESI+	165.091	164.084	HMDB0000329	2-Phenylbutyric acid	C10H12O2	164.084	1	5.51166	5.66263	13.1221	11.5743	90.1944	3.31548	1.89275	12.5743	7.78455	59.546	-0.566717	0.686493	0.163364	0.299838	No significant
388	5355	5.162	ESI+	166.086	165.079	HMDB0000159	Phenylalanine	C9H11NO2	165.079	1	2.07578	1.88213	2.5917	1.79207	2.79352	743.333	216.821	722.913	1029.18	216.778	8.03915	0.0065368	2.18463	1.61749	Upregulated
389	5380	3.822	ESI+	167.027	166.02	HMDB0002107	Phthalic acid	C8H6O4	166.027	40	2.28927	1.72054	1.37236	1.54974	1.65516	107.932	1.33446	1.35349	2929.01	5.66087	8.4702	0.32591	0.486903	0.710409	No significant
390	5413	0.402	ESI+	169.035	168.027	HMDB0000289	Uric acid	C5H4N4O3	168.028	6	135.459	130.161	143.035	116.23	125.074	125.571	126.81	112.019	100.274	126.885	-0.135827	0.133239	0.875368	1.04153	No significant
391	5430	4.964	ESI+	170.037	169.029	HMDB0000439	2-Furoylglycine	C7H7NO4	169.038	49	8.46271	10.4561	10.4347	8.78314	9.2303	10.2109	9.99874	187.466	8.15946	10.18	2.25447	0.344558	0.462737	0.685143	No significant
392	5460	0.794	ESI+	173.042	172.034	HMDB0014404	Sulfanilamide	C6H8N2O2S	172.031	22	94.5316	42.9344	18.8762	67.9251	41.8694	18.6045	15.3966	41.5266	14.8971	11.8638	-1.37952	0.0472488	1.32561	1.30564	Downregulated
393	5466	6.957	ESI+	173.153	172.146	HMDB0000511	Capric acid	C10H20O2	172.146	2	5.31626	1.43815	2.86046	2.37517	2.93983	2.45942	1.59563	1.46364	2.51553	1.41377	-0.660121	0.14896	0.826929	1.00665	No significant
394	5470	3.937	ESI+	174.022	173.014	HMDB0304940	2-Aminobenzenesulfonic acid	C6H7NO3S	173.015	20	2.51407	2.56588	1.95807	2.26654	4.26804	5.40288	2.09408	2.46873	9767.47	2.44792	9.49298	0.346503	0.460293	0.682532	No significant
395	5487	0.817	ESI+	174.998	173.99	HMDB0060015	Phenol sulphate	C6H6O4S	173.999	48	59.9288	36.8473	63.0756	50.3886	47.6919	56.2094	62.4215	66.0527	57.4388	77.6752	0.310167	0.0752101	1.12372	1.19864	No significant
396	5491	4.171	ESI+	175.071	174.064	HMDB0006028	N-Acetylasparagine	C6H10N2O4	174.064	0	0.603167	0.571804	0.64532	0.6278	0.622981	37.431	25.1656	36.411	21.4401	12.7591	5.43878	0.00051718	3.28636	1.82659	Upregulated
397	5495	1.657	ESI+	175.086	174.079	HMDB0029739	Indole-3-acetamide	C10H10N2O	174.079	1	14.0668	10.3568	11.8319	7.68069	10.2029	25.3226	28.6361	20.9753	74.5615	25.9491	1.69627	0.0414472	1.38251	1.33283	Upregulated
398	5496	4.591	ESI+	175.108	174.1	HMDB0003357	Acetylornithine	C7H14N2O3	174.1	0	1.29859	1.75796	3.34735	2.20144	3.04721	194.033	89.4456	186.041	513.161	109.756	6.55076	0.0222666	1.65235	1.44712	Upregulated
399	5500	0.792	ESI+	175.119	174.112	HMDB0000517	Arginine	C6H14N4O2	174.112	1	97.6259	86.7998	62.0504	122.636	62.3924	212.199	152.96	164.631	262.002	159.422	1.14039	0.00233202	2.63227	1.72042	Upregulated
400	5507	1.47	ESI+	176.066	175.058	HMDB0003157	Guanidinosuccinic acid	C5H9N3O4	175.059	5	24.1729	56.5915	49.5401	64.5331	50.9197	47.9879	36.842	34.7017	73.1169	44.9928	-0.0484488	0.870486	0.0602382	0.121423	No significant
401	5531	3.217	ESI+	177.102	176.095	HMDB0001046	Cotinine	C10H12N2O	176.095	2	537.539	674.507	590.957	598.941	695.04	662.889	397.644	628.347	679.839	1563.02	0.344304	0.434227	0.362283	0.571957	No significant
402	5576	8.255	ESI+	180.081	179.073	HMDB0247968	Acridine	C13H9N	179.073	1	66.8389	82.1508	84.6784	73.9421	71.886	75.0811	78.3394	76.4205	79.8883	66.3146	-0.0131843	0.869339	0.0608109	0.122557	No significant
403	5600	2.855	ESI+	181.072	180.065	HMDB0001889	Theophylline	C7H8N4O2	180.065	1	2146.48	680.643	107.907	115.335	256.397	18.0393	5.71304	89.3546	38.653	123.208	-3.58808	0.155119	0.809336	0.993465	No significant
404	5601	7.126	ESI+	181.086	180.078	HMDB0032574	Propylparaben	C10H12O3	180.079	1	54.1592	1282.45	769.245	1170.29	1223.79	3830.44	1543.67	2969.59	344.093	732.098	1.06581	0.198217	0.70286	0.909898	No significant
405	5611	8.739	ESI+	182.009	181.002	HMDB0303335	2-(Methylthio)benzothiazole	C8H7NS2	181.002	1	3597.85	3118.48	3029.57	3454.3	2678.61	2844	2966.33	2983.6	2735.26	2906.83	-0.137429	0.125333	0.901935	1.0599	No significant
406	5620	1.248	ESI+	182.081	181.074	HMDB0000158	Tyrosine	C9H11NO3	181.074	1	190.546	281.44	296.128	260.278	226.394	251.184	191.705	303.165	229.93	238.548	-0.0470416	0.7672	0.115092	0.220272	No significant
407	5626	4.917	ESI+	182.19	181.183	HMDB0251214	Dicyclohexylamine	C12H23N	181.183	1	74.2092	67.3639	70.1669	65.5939	81.2987	71.2328	77.5696	70.4003	57.2702	63.1035	-0.0787704	0.420936	0.375783	0.588122	No significant
408	5631	4.446	ESI+	183.05	182.043	HMDB0001973	9-Methyluric acid	C6H6N4O3	182.044	6	2.494	10.1846	2.98396	6.37181	4.01889	0.693747	0.900158	5.46604	1.34265	6.01076	-0.854056	0.240407	0.619053	0.83728	No significant
409	5642	0.763	ESI+	222.022	183.058	HMDB0000017	4-Pyridoxic acid	C8H9NO4	183.053	29	8.47129	8.15586	8.71203	7.58934	9.21878	8.3737	13.8744	9.93354	8.2836	9.15017	0.235347	0.199255	0.700591	0.907713	No significant
410	5669	3.83	ESI+	185.038	184.031	HMDB0254590	Methyl gallate	C8H8O5	184.037	36	3.4877	2.62124	1.86461	1.89213	2.3708	108.78	2.03305	1.99499	2974.34	6.10398	7.98179	0.326266	0.486428	0.709919	No significant
411	5690	4.592	ESI+	187.071	186.064	HMDB0061890	Pyroglutamylglycine	C7H10N2O4	186.064	1	0.330245	0.320233	0.380609	0.344048	0.361526	30.2974	10.6787	25.6292	46.0491	14.3824	6.19279	0.00399938	2.39801	1.67029	Upregulated
412	5705	3.21	ESI+	188.07	187.063	HMDB0000734	Indoleacrylic acid	C11H9NO2	187.063	1	2463.23	2893.54	2689.77	2639.45	673.901	3036.54	1688.56	2819.4	1515.55	2706.32	0.0507214	0.877726	0.0566409	0.114825	No significant
413	5716	4.596	ESI+	189.102	188.095	HMDB0000784	Azelaic acid	C9H16O4	188.105	53	1.1591	1.47476	2.14152	1.59244	1.26889	24.1699	22.8021	29.4019	58.1058	78.3489	4.8006	0.00581221	2.23566	1.6306	Upregulated
414	5723	4.593	ESI+	190.082	189.075	HMDB0341340	methyl indole-3-acetic acid	C11H11NO2	189.079	22	0.692513	0.671518	0.798125	0.721458	0.758107	17.8412	10.5387	19.5721	56.3014	11.6186	4.99177	0.0291357	1.53557	1.40044	Upregulated
415	5769	1.85	ESI+	194.081	193.074	HMDB0000821	Phenylacetylglycine	C10H11NO3	193.074	1	18.529	4.71646	6.5754	4.16327	5.10629	6.39478	6.21621	27.9873	3.43421	6.1813	0.361269	0.683954	0.164973	0.302192	No significant
416	5785	3.883	ESI+	195.065	194.058	HMDB0000954	Ferulic acid	C10H10O4	194.058	1	21.5453	19.1583	14.0837	7.86777	7.87135	4.51151	9.90565	11.3709	7.7244	8.73953	-0.739146	0.100366	0.998412	1.12363	No significant
417	5787	3.779	ESI+	195.088	194.08	HMDB0001847	Caffeine	C8H10N4O2	194.08	1	5477.64	3029.66	54.4833	807.353	2209.51	52.3542	17.1085	565.911	385.852	1072.8	-2.46712	0.0851017	1.07006	1.16767	No significant
418	5788	10.936	ESI+	195.101	194.094	HMDB0032575	Butylparaben	C11H14O3	194.094	1	19.4961	12.7244	37.2727	9.3615	17.8966	11.3263	18.0248	8.72439	11.5695	11.7938	-0.655135	0.201194	0.696385	0.904625	No significant
419	5796	3.727	ESI+	196.06	195.053	HMDB0000840	2-Hydroxyhippuric acid	C9H9NO4	195.053	1	2.60449	1.511	1.94041	1.5725	1.32211	1.09375	1.21437	2.24054	39.4043	1.22654	2.33562	0.368204	0.433911	0.654048	No significant
420	5808	6.188	ESI+	197.081	196.073	HMDB0062121	Dihydroferulic acid	C10H12O4	196.074	1	9.64395	9.98185	12.456	11.8975	13.7332	10.5601	30.4672	21.1631	30.2352	48.2638	1.28556	0.0292519	1.53385	1.39949	Upregulated
421	5819	0.789	ESI+	198.085	197.077	HMDB0000181	Dopa	C9H11NO4	197.069	44	229.487	153.435	206.527	174.698	185.385	102.2	27.1838	234.982	29.7117	56.4825	-1.0755	0.0402002	1.39577	1.33903	Downregulated
422	5846	3.298	ESI+	200.047	199.04	IS	2-Chloro-L-phenylalanine	C9H10ClNO2	199.04	1	1707.5	1845.48	2111.71	1983.22	1919.98	2216.01	2554.75	2331.32	1740.58	2336.18	0.224499	0.0658413	1.1815	1.23121	No significant
423	5855	0.952	ESI+	201.018	200.01	HMDB0062775	4-vinylphenol sulfate	C8H8O4S	200.014	19	2.2035	2.19095	2.28683	2.06944	2.17634	2.48965	2.40236	2.52617	1.73488	2.17805	0.0523843	0.604848	0.218354	0.382904	No significant
424	5868	7.682	ESI+	201.185	200.178	HMDB0000638	Dodecanoic acid	C12H24O2	200.178	1	7.53428	8.57956	8.74856	14.4627	9.21215	11.7016	13.5459	12.5592	9.80517	12.4902	0.308323	0.130187	0.885433	1.04845	No significant
425	5896	3.879	ESI+	204.113	203.106	HMDB0013318	Tryptophanamide	C11H13N3O	203.106	1	0.45025	0.431379	0.515867	0.47335	0.531955	68.621	12.4271	0.474256	430.467	1518.99	9.72325	0.198222	0.702847	0.909482	No significant
426	5897	0.853	ESI+	204.123	203.116	HMDB0000201	Acetylcarnitine	C9H17NO4	203.116	1	158.481	86.22	219.487	106.132	115.262	67.0181	98.1163	51.128	333.329	206.405	0.141053	0.814431	0.0891455	0.174693	No significant
427	5909	3.257	ESI+	205.097	204.09	HMDB0000929	Tryptophan	C11H12N2O2	204.09	1	2910.1	3409.07	3166.36	3107.47	3012.63	3500.65	1957.07	3277.27	1724.61	3151.68	-0.197264	0.319188	0.495954	0.719578	No significant
428	5932	0.737	ESI+	207.05	206.043	HMDB0000379	2-Methylcitric acid	C7H10O7	206.043	2	19.1007	25.6716	26.5517	28.124	26.7659	55.1379	40.4034	39.257	28.7197	34.1155	0.646958	0.0160061	1.79571	1.49939	No significant
429	5970	7.075	ESI+	211.075	210.068	HMDB0003219	Sedoheptulose	C7H14O7	210.074	28	1.15944	0.897523	0.588829	0.453799	0.498698	0.923713	0.784332	1.12092	0.912405	0.900454	0.367377	0.18803	0.725774	0.928415	No significant
430	5995	8.263	ESI+	214.253	213.245	HMDB0255262	N,N-Dimethyldodecylamine	C14H31N	213.246	1	984.356	946.775	1117.44	974.595	1026.48	1019.43	1078.26	1036.04	848.822	1043.82	-0.0066669	0.928209	0.0323542	0.067519	No significant
431	6059	5.941	ESI+	221.092	220.084	HMDB0000472	5-Hydroxytryptophan	C11H12N2O3	220.085	1	0.387983	0.353745	0.459086	0.381633	0.411569	0.435626	0.441969	0.422123	0.461697	0.421323	0.130462	0.0843419	1.07396	1.16974	No significant
432	6076	11.174	ESI+	223.096	222.089	HMDB0002056	Monoisobutyl phthalate	C12H14O4	222.089	2	89.7671	103.734	74.6781	47.163	60.672	68.2663	53.0887	70.8357	48.9847	79.9139	-0.227813	0.370953	0.430682	0.650427	No significant
433	6077	4.199	ESI+	223.107	222.1	HMDB0028995	Phenylalanylglycine	C11H14N2O3	222.1	2	0.79081	0.792132	0.837057	0.833377	0.788225	13.4688	27.7836	10.2037	35.3879	24.8136	4.78801	0.0016856	2.77325	1.747	Upregulated
434	6088	9.382	ESI+	225.127	224.12	HMDB0259269	Tripropyl phosphate	C9H21O4P	224.118	9	13.456	12.5137	13.0496	12.1729	15.806	13.8575	19.8727	12.3452	10.2318	10.6737	-0.00037278	0.998557	0.000626961	0.00135589	No significant
435	6091	7.951	ESI+	225.196	224.189	HMDB0244166	1,3-Dicyclohexylurea	C13H24N2O	224.189	2	28.0615	21.1817	24.712	20.9535	21.6881	24.0145	23.0573	27.5302	21.3273	21.1878	0.00642254	0.955045	0.0199764	0.0419065	No significant
436	6117	5.438	ESI+	227.128	226.12	HMDB0059729	3,4-Methylenesebacic acid	C12H18O4	226.121	1	28.9971	10.2303	50.1784	21.6448	29.5169	7.65825	26.1709	15.4082	16.0306	29.3828	-0.570577	0.262487	0.580892	0.803018	No significant
437	6136	0.855	ESI+	229.154	228.147	HMDB0253028	Prolylleucine	C11H20N2O3	228.147	2	173.404	76.325	126.932	163.928	177.448	428.204	206.61	199.619	289.804	186.51	0.868258	0.0423721	1.37292	1.32837	No significant
438	6163	3.888	ESI+	232.108	231.1	HMDB0246429	4-Formylaminoantipyrine	C12H13N3O2	231.101	2	2.23383	2.07215	2.47799	2.27376	2.57019	14.4851	3.92815	2.42312	287.476	540.364	6.18955	0.15777	0.801977	0.987696	No significant
439	6257	5.756	ESI+	241.097	240.09	HMDB0061112	CMPF	C12H16O5	240.1	42	0.310983	0.289449	0.454525	0.791196	0.324117	0.346534	0.371981	0.345285	1.12077	0.350751	0.22429	0.695524	0.157688	0.290756	No significant
440	6268	9.441	ESI+	242.284	241.277	HMDB0243891	Hexadecylamine	C16H35N	241.277	2	459.917	394.898	525.068	441.402	479.556	499.646	546.837	488.869	403.811	477.081	0.0706045	0.485153	0.314121	0.512507	No significant
441	6289	11.172	ESI+	245.078	244.071	HMDB0000767	Pseudouridine	C9H12N2O6	244.07	5	55.0949	53.2999	43.41	23.3032	27.732	32.8376	25.9741	31.6807	25.6168	35.9093	-0.416095	0.173267	0.761285	0.956673	No significant
442	6296	3.878	ESI+	246.123	245.116	HMDB0246326	4-Acetamidoantipyrine	C13H15N3O2	245.116	1	1.68483	1.61422	1.93037	1.77127	1.99057	73.8955	14.4337	1.77466	381.985	1796.79	7.97924	0.223856	0.65003	0.864693	No significant
443	6317	3.261	ESI+	249.061	248.053	HMDB0001555	Pyridoxamine 5'-phosphate	C8H13N2O5P	248.056	12	124.767	157.444	110.935	151.667	165.741	142.409	89.424	123.121	69.6307	114.452	-0.398558	0.0708879	1.14943	1.21335	No significant
444	6326	3.945	ESI+	250.064	249.057	HMDB0015028	Sulfapyridine	C11H11N3O2S	249.057	2	2.86591	2.76761	3.04551	2.7289	2.85966	3.02072	3.33603	2.92703	5068.32	3.12357	8.47615	0.346482	0.460319	0.68256	No significant
445	6379	7.752	ESI+	256.263	255.256	HMDB0012273	Palmitic amide	C16H33NO	255.256	2	40.8755	42.4754	46.8334	77.2449	48.8698	54.6999	40.1001	40.8046	45.758	36.9426	-0.231481	0.33088	0.480329	0.703422	No significant
446	6388	8.09	ESI+	257.19	256.182	HMDB0244763	17-Deoxyestradiol	C18H24O	256.183	2	84.0061	64.4357	74.4965	67.9107	71.37	72.313	85.2277	72.1002	55.3636	86.3804	0.0360531	0.78648	0.104312	0.201453	No significant
447	6404	7.885	ESI+	258.11	257.102	HMDB0000086	Glycerophosphocholine	C8H20NO6P	257.103	2	573.752	630.244	657.335	613.041	641.402	660.759	705.522	772.475	607.975	670.96	0.133431	0.0849189	1.071	1.16825	No significant
448	6440	0.795	ESI+	263.026	262.019	HMDB0011719	Homovanillic acid sulfate	C9H10O7S	262.015	17	0.92346	0.924985	0.964722	0.986118	0.853415	1.02644	1.08283	0.860575	0.91832	0.901504	0.0418553	0.578713	0.237537	0.410353	No significant
449	6495	3.781	ESI+	269.055	268.048	HMDB0000676	Homocystine	C8H16N2O4S2	268.055	26	27.3655	20.2971	0.946258	8.16308	14.4342	0.968567	0.985221	4.72195	4.32614	10.0282	-1.75954	0.0741191	1.13007	1.2026	No significant
450	6505	11.196	ESI+	271.205	270.198	HMDB0000077	Dehydroepiandrosterone	C19H28O2	288.209	/	70.9082	322.488	30.0783	34.2985	35.0763	32.3713	32.6778	43.7424	26.1126	35.6771	-1.53069	0.287232	0.541767	0.764988	No significant
451	6536	10.409	ESI+	273.221	272.214	HMDB0246158	Androstenone	C19H28O	272.214	2	125.539	126.46	125.292	126.965	113.506	133.343	136.46	105.236	110.885	132.713	0.00203866	0.980602	0.00850736	0.0180871	No significant
452	6575	11.184	ESI+	279.159	278.151	HMDB0013248	Monoethylhexyl phthalic acid	C16H22O4	278.152	2	2341.91	2345.11	1976.3	1260.65	1339.67	1336.33	1285.24	1213.64	1092.1	1594.09	-0.5064	0.0595189	1.22534	1.25487	No significant
453	6577	8.098	ESI+	279.231	278.224	HMDB0001388	Linolenic acid	C18H30O2	278.225	2	15.5627	9.87886	11.4606	17.5846	17.7145	12.8992	15.0384	12.7535	12.1234	18.8564	-0.0106335	0.959504	0.0179533	0.0381108	No significant
454	6591	3.453	ESI+	281.113	280.105	HMDB0000706	Aspartylphenylalanine	C13H16N2O5	280.106	2	0.771311	0.734338	0.822281	0.750215	0.786859	10.2136	26.0228	4.0046	25.0838	32.9005	4.66755	0.00801036	2.09635	1.59313	Upregulated
455	6602	9.051	ESI+	282.279	281.271	HMDB0002117	Oleamide	C18H35NO	281.272	2	14.0966	12.1369	24.8993	12.2909	18.0883	7.31487	16.4835	13.2733	29.7177	15.536	0.0143257	0.97136	0.0126196	0.0265968	No significant
456	6616	4.608	ESI+	285.065	284.057	HMDB0060791	6-Thioinosinic acid	C10H12N4O4S	284.058	2	1.03942	1.00791	1.19794	1.08286	1.13787	1.72872	1.70523	1.57542	9.54446	1.87888	1.58801	0.198801	0.701582	0.908644	No significant
457	6618	3.637	ESI+	285.099	284.092	HMDB0011686	p-Cresol glucuronide	C13H16O7	284.09	9	135.538	17.6907	5.07697	2.41577	2.23467	15.0413	0.785118	15.7159	0.613777	3.28776	-2.20088	0.357448	0.446787	0.668151	No significant
458	6625	11.527	ESI+	285.224	284.217	HMDB0001358	Retinal	C20H28O	284.214	11	96.6925	101.955	74.5332	58.0232	92.9134	77.8597	103.498	56.0384	62.7855	61.5125	-0.229694	0.322139	0.491957	0.715477	No significant
459	6633	8.61	ESI+	286.143	285.136	HMDB0029377	Piperine	C17H19NO3	285.136	2	316.071	64.0205	197.084	429.491	381.13	110.585	1.38379	709.637	4.23394	44.2831	-0.673505	0.511275	0.291346	0.483427	No significant
460	6660	8.094	ESI+	289.216	288.208	HMDB0000077	Dehydroepiandrosterone	C19H28O2	288.209	2	81.5592	68.9821	75.3829	70.2225	71.3858	73.7171	87.8784	75.107	56.484	101.191	0.101706	0.512142	0.29061	0.482195	No significant
461	6683	3.826	ESI+	292.032	291.024	HMDB0014627	Brimonidine	C11H10BrN5	291.012	42	5.40919	3.20737	2.28154	2.32815	3.08549	268.004	2.48765	2.52312	6530.1	6.73162	8.70557	0.324062	0.489372	0.712955	No significant
462	6709	1.817	ESI+	297.242	296.235	HMDB0004702	12,13-EpOME	C18H32O3	296.235	2	1.70555	1.40528	3.23968	4.66621	3.01034	13.6202	4.59571	2.36296	2.89433	2.08827	0.865756	0.334978	0.474983	0.698088	No significant
463	6728	13.889	ESI+	299.257	298.25	HMDB0034297	Ricinoleic acid	C18H34O3	298.251	2	1.63588	0.373952	0.178794	0.165943	0.170488	0.11549	0.120388	0.125513	0.481396	0.792472	-0.626797	0.588822	0.230016	0.399884	No significant
464	6752	10.387	ESI+	301.216	300.208	HMDB0001852	Retinoic acid	C20H28O2	300.209	2	10.7748	3.21993	1.62568	14.1673	6.08536	4.7721	15.311	6.5619	11.3288	5.1261	0.264782	0.653997	0.184424	0.332429	No significant
465	6757	8.708	ESI+	302.305	301.298	HMDB0000269	Sphinganine	C18H39NO2	301.298	2	100.769	99.4123	111.218	136.8	96.4584	120.891	77.2835	83.8614	83.6773	80.5435	-0.287474	0.108557	0.964341	1.10159	No significant
466	6764	5.547	ESI+	303.195	302.188	HMDB0244364	11-Ketotestosterone	C19H26O3	302.188	2	8.93741	74.862	0.696677	8.34882	60.4085	0.704023	0.744039	2.90189	0.616309	0.755818	-4.74324	0.0907359	1.04222	1.15055	No significant
467	6766	11.58	ESI+	303.231	302.224	HMDB0247751	Abietic acid	C20H30O2	302.225	2	3.84379	3.89201	4.382	11.8204	3.85705	3.04715	2.51041	3.10595	2.50449	2.83893	-0.988695	0.117826	0.928759	1.07803	No significant
468	6777	6.527	ESI+	305.247	304.24	HMDB0001043	Arachidonic acid	C20H32O2	304.24	1	4.13196	1.56716	1.24541	1.05002	2.29207	1.35982	1.31025	8.4091	0.802025	1.83882	0.415514	0.665843	0.176628	0.320433	No significant
469	6794	8.093	ESI+	307.226	306.219	HMDB0002984	11-Hydroxyandrosterone	C19H30O3	306.219	2	114.028	102.301	111.829	102.947	106.33	108.776	125.802	106.858	84.8475	126.494	0.04061	0.710719	0.148302	0.275405	No significant
470	6800	3.773	ESI+	308.063	307.056	HMDB0001202	dCMP	C9H14N3O7P	307.057	4	1.96045	1.21568	0.766136	0.833775	1.05409	8.81158	0.835964	0.847883	90.601	0.88868	4.12869	0.306854	0.513068	0.737032	No significant
471	6805	5.875	ESI+	309.058	308.05	HMDB0001409	dUMP	C9H13N2O8P	308.041	28	0.641208	0.91081	0.710236	1.17394	0.91882	1.40791	0.941823	0.712128	0.62253	0.838305	0.0545082	0.844777	0.073258	0.146231	No significant
472	6830	5.161	ESI+	313.154	312.147	HMDB0013302	Phenylalanylphenylalanine	C18H20N2O3	312.147	2	0.323762	0.302716	0.357587	0.33557	0.348663	131.999	37.2684	127.432	193.991	38.9651	8.31053	0.00795429	2.0994	1.5942	Upregulated
473	6836	5.49	ESI+	313.216	312.208	HMDB0014522	Dydrogesterone	C21H28O2	312.209	1	19.1166	10.6917	24.0838	19.2249	14.0415	0.729282	15.8012	14.7774	8.5964	33.5722	-0.246359	0.655342	0.183532	0.331423	No significant
474	6837	9.212	ESI+	313.237	312.23	HMDB0006940	9-HPODE	C18H32O4	312.23	1	6.19591	5.52197	6.47588	5.79299	4.99488	5.60039	5.24443	6.12406	7.31445	4.88751	0.00938766	0.941017	0.0264023	0.0551862	No significant
475	6863	7.201	ESI+	316.248	315.24	HMDB0000651	Decanoylcarnitine	C17H33NO4	315.241	2	113.546	118.045	149.371	142.985	382.681	59.7999	97.0906	57.1191	202.431	108.685	-0.787846	0.219277	0.659006	0.87267	No significant
476	6886	10.694	ESI+	319.226	318.219	HMDB0010202	12-HEPE	C20H30O3	318.219	2	290.063	275.151	301.678	285.781	268.896	316.132	348.863	269.093	223.268	325.788	0.0611754	0.609836	0.214787	0.377557	No significant
477	6901	10.34	ESI+	321.242	320.234	HMDB0003876	15-HETE	C20H32O3	320.235	3	0.515639	0.587915	0.664539	0.627913	0.692716	0.617684	0.673025	0.601774	0.451288	0.630911	-0.0542747	0.653337	0.184863	0.333156	No significant
478	6915	3.896	ESI+	324.058	323.05	HMDB0000095	Cytidine monophosphate	C9H14N3O8P	323.052	4	3.8368	2.3324	2.46565	2.34594	2.54605	266.985	2.44149	2.42632	6484.01	7.59988	8.96579	0.323741	0.489803	0.713398	No significant
479	6927	10.271	ESI+	327.077	326.07	HMDB0259262	Triphenylphosphate	C18H15O4P	326.071	2	22.8611	28.1167	18.1918	15.5931	25.683	21.5493	30.1888	18.937	17.2613	25.2667	0.0355768	0.870582	0.0601901	0.121621	No significant
480	6937	1.849	ESI+	328.102	327.095	HMDB0010316	Acetaminophen glucuronide	C14H17NO8	327.095	2	104.274	1.26068	1.50105	1.37981	1.43455	2.37095	1.58028	231.594	1.23561	1.62781	1.1179	0.623532	0.205141	0.363535	No significant
481	6946	8.399	ESI+	329.245	328.237	HMDB0002183	Docosahexaenoic acid	C22H32O2	328.24	9	24.9906	0.680853	1.15331	0.533259	3.56027	2.22496	0.454428	72.0793	0.355443	0.432983	1.28891	0.568571	0.245215	0.42111	No significant
482	6993	9.575	ESI+	337.234	336.227	HMDB0251342	Dihydroxyeicosatetraenoic acid	C20H32O4	336.23	9	5.06918	6.66932	8.66161	8.33198	6.67969	9.09003	10.7788	7.69705	5.57703	7.67816	0.205085	0.345366	0.461721	0.683986	No significant
483	7002	12.502	ESI+	338.341	337.334	HMDB0244507	13-Docosenamide	C22H43NO	337.334	2	198.06	64.143	79.088	32.0498	56.6727	28.4934	82.6711	18.0681	71.602	62.8904	-0.705347	0.323646	0.48993	0.713722	No significant
484	7028	8.766	ESI+	341.21	340.203	HMDB0003033	Canrenone	C22H28O3	340.204	2	0.804455	0.773602	0.892784	0.89557	0.863786	1.08093	0.938393	0.887971	0.68903	0.801628	0.0561078	0.645193	0.19031	0.341389	No significant
485	7054	8.23	ESI+	344.279	343.272	HMDB0002250	Dodecanoylcarnitine	C19H37NO4	344.28	2	60.2407	47.2152	89.7903	74.8805	121.736	42.5245	36.9404	26.6215	96.2117	57.4534	-0.600562	0.168171	0.774249	0.96683	No significant
486	7062	8.094	ESI+	347.219	346.211	HMDB0001547	Corticosterone	C21H30O4	346.214	9	19.2503	15.0326	15.3661	19.4488	19.8013	17.0059	20.2491	16.6269	14.9116	19.1753	-0.0151751	0.899131	0.0461769	0.0947468	No significant
487	7152	6.191	ESI+	363.216	362.209	HMDB0000063	Cortisol	C21H30O5	362.209	2	49.5876	27.4391	33.7693	38.6516	50.6878	7.10451	28.6583	29.9837	149.542	70.6608	0.514782	0.522556	0.281867	0.470863	No significant
488	7171	8.176	ESI+	368.279	367.272	HMDB0258882	Tetradecadienoylcarnitine	C21H37NO4	367.272	2	39.5281	7.2493	48.7816	34.8577	73.974	18.5159	26.4213	10.5498	52.7217	37.0667	-0.492539	0.391777	0.406961	0.624261	No significant
489	7190	9.215	ESI+	372.31	371.303	HMDB0254979	Myristoylcarnitine	C21H41NO4	371.304	2	31.5545	41.4979	47.0868	30.3256	38.6143	37.8218	36.92	26.1099	69.9358	31.688	0.0987573	0.754159	0.122537	0.23309	No significant
490	7246	1.85	ESI+	388.04	387.033	HMDB0001245	dCDP	C9H15N3O10P2	387.023	24	12.4702	0.491361	0.576094	0.529562	0.550572	0.714814	0.606501	27.4861	11.8644	5.34277	1.65437	0.290683	0.53658	0.760221	No significant
491	7272	0.754	ESI+	393.297	392.29	HMDB0000626	Deoxycholic Acid	C24H40O4	392.293	8	21.9541	25.1853	20.8844	23.5089	20.8146	25.1725	22.6201	24.9891	19.2527	25.1931	0.0613442	0.512948	0.289927	0.481764	No significant
492	7293	9.534	ESI+	398.326	397.319	HMDB0253127	Hexadecenoylcarnitine	C23H43NO4	397.319	2	46.7231	21.5838	74.1929	50.5843	45.2489	43.2969	62.7698	24.6426	96.7287	52.4491	0.231866	0.584731	0.233044	0.403742	No significant
493	7301	10.15	ESI+	400.341	399.334	HMDB0000222	Palmitoylcarnitine	C23H45NO4	400.342	2	206.148	155.876	289.474	220.999	183.792	211.778	244.299	151.501	348.823	196.651	0.126452	0.641424	0.192855	0.345029	No significant
494	7380	9.805	ESI+	424.341	423.334	HMDB0006469	Linoleyl carnitine	C25H45NO4	424.342	2	199.354	79.388	227.142	159.245	241.552	63.4134	117.975	70.9231	116.397	74.4801	-1.03268	0.0183489	1.73639	1.47855	Downregulated
495	7383	5.13	ESI+	425.186	424.179	HMDB0015321	Clindamycin	C18H33ClN2O5S	424.18	2	1.15704	1.12024	1.287	1.13253	1.28547	1.62781	1.47047	1.6244	1.78329	1.44905	0.41117	0.000551866	3.25817	1.82276	No significant
496	7390	7.36	ESI+	426.261	425.253	HMDB0011470	LPE 14:0	C19H40NO7P	425.254	2	32.0253	42.7069	37.9843	33.7885	41.1683	39.8287	44.1035	43.9415	35.4736	37.5611	0.0983143	0.351551	0.454012	0.675998	No significant
497	7392	10.383	ESI+	426.357	425.35	HMDB0005065	Oleoylcarnitine	C25H47NO4	426.358	2	481.089	232.741	694.288	448.662	451.293	230.89	355.554	222.544	574.942	297.353	-0.457126	0.234435	0.629977	0.847554	No significant
498	7434	10.484	ESI+	438.297	437.29	HMDB0011152	LPE 16:0	C21H44NO6P	437.291	1	18.8261	24.1202	30.6128	33.105	34.5239	25.7078	13.9174	21.5119	11.8704	9.86777	-0.768605	0.0245621	1.60973	1.43038	No significant
499	7443	7.681	ESI+	440.276	439.269	HMDB0011502	LPE(15:0)	C20H42NO7P	439.27	3	4953.53	5976.66	6405.78	6249.81	6037.14	5946.04	6317.71	6743.65	5752.39	6574.12	0.0810111	0.309322	0.509589	0.733479	No significant
500	7484	6.953	ESI+	450.321	449.313	HMDB0000637	Glycochenodeoxycholic acid	C26H43NO5	449.314	2	14.4778	100.882	3.66378	221.918	6.45243	218.799	162.819	25.9492	6.27417	157.386	0.717494	0.471413	0.326599	0.528656	No significant
501	7496	8.421	ESI+	454.292	453.285	HMDB0011503	LPC 16:0	C21H44NO7P	453.286	2	63.742	83.1677	76.5348	75.5979	66.6095	78.0667	88.1505	92.6896	70.4605	88.2378	0.191669	0.0891359	1.04995	1.15564	No significant
502	7508	10.179	ESI+	459.247	458.24	HMDB0114742	LPA 20:4	C23H39O7P	458.243	7	486.097	421.505	453.38	430.714	397.026	352.545	375.339	313.525	274.818	315.001	-0.42413	0.00127862	2.89326	1.76807	No significant
503	7538	7.06	ESI+	466.316	465.308	HMDB0000138	Glycocholic acid	C26H43NO6	465.309	1	80.2143	10.3837	3.26287	22.9404	27.2282	9.01448	38.8258	8.46106	28.3815	23.6098	-0.411429	0.640898	0.193211	0.345922	No significant
504	7550	8.98	ESI+	468.308	467.301	HMDB0010379	LPC 14:0	C22H46NO7P	467.301	1	1018.36	1421.12	839.575	1099.7	1073.3	588.303	362.974	478.305	204.145	337.32	-1.46784	0.000298587	3.52493	1.85548	Downregulated
505	7568	9.663	ESI+	473.25	472.243	HMDB0002586	Chenodeoxycholic acid 3-sulfate	C24H40O7S	472.249	13	15.8665	4.62386	23.7095	16.1547	22.6777	0.912962	5.07912	10.1531	11.4984	5.70418	-1.31608	0.034174	1.4663	1.371	Downregulated
506	7583	9.085	ESI+	476.276	475.269	HMDB0011509	LPE 18:3	C23H42NO7P	475.27	1	6.4835	5.82936	2.65418	4.25052	4.38366	3.74981	0.566293	3.47644	0.422301	0.538286	-1.43099	0.0190173	1.72085	1.4725	Downregulated
507	7591	9.702	ESI+	478.292	477.285	HMDB0011507	LPE 18:2	C23H44NO7P	477.286	1	406.333	358.346	133.972	234.25	170.578	146.882	64.0709	172.713	26.6378	40.6048	-1.53146	0.0222979	1.65174	1.44668	Downregulated
508	7598	9.324	ESI+	480.212	479.205	HMDB0014760	Nicardipine	C26H29N3O6	479.206	1	4.33694	2.14844	3.20865	10.1793	0.926609	1.45992	0.645489	2.97451	1.1604	1.09401	-1.50384	0.142553	0.846025	1.02036	No significant
509	7601	10.466	ESI+	480.308	479.3	HMDB0011505	LPE 18:1	C23H46NO7P	479.301	2	205.52	296.82	92.7843	185.052	137.738	102.205	44.0165	138.174	29.9161	44.4886	-1.35518	0.0237579	1.62419	1.43589	Downregulated
510	7613	9.561	ESI+	482.323	481.316	HMDB0011130	LPE 18:0	C23H48NO7P	481.317	2	278.426	840.526	523.841	470.835	756.465	445.488	219.66	328.236	78.7511	103.481	-1.28768	0.0243716	1.61312	1.43156	Downregulated
511	7630	11.457	ESI+	487.279	486.271	HMDB0114752	LPA 22:4	C25H43O7P	486.275	7	179.709	162.048	151.764	112.82	105.543	59.4631	58.3014	57.2152	38.9721	60.0571	-1.37742	0.000364648	3.43813	1.84558	Downregulated
512	7647	9.347	ESI+	494.323	493.316	HMDB0256155	PC 16:1	C24H48NO7P	493.317	2	1788.94	1646.8	1516.78	1796.97	1945.64	1062.65	1108.3	827.292	404.24	695.696	-1.08522	0.000253509	3.59601	1.86352	Downregulated
513	7652	10.171	ESI+	496.338	495.331	HMDB0010382	LPC 16:0	C24H50NO7P	495.332	3	71573	46723.8	55657.7	59000	49748.5	37174.4	40360.3	31746.9	22642.3	31052.4	-0.794625	0.00192339	2.71593	1.73659	No significant
514	7668	9.154	ESI+	500.276	499.269	HMDB0011519	LPE 20:5	C25H42NO7P	499.27	2	18.3991	27.9577	7.74653	11.3267	3.72723	5.7069	3.42533	6.70935	1.17156	1.81417	-1.87705	0.0518499	1.28525	1.28545	No significant
515	7669	6.307	ESI+	500.303	499.296	HMDB0000896	Taurodeoxycholic acid	C26H45NO6S	499.297	2	1.09184	0.852454	0.996715	0.992467	1.02175	5.63205	0.908689	1.04262	0.941543	0.902454	0.927901	0.368132	0.433997	0.654225	No significant
516	7673	9.734	ESI+	502.292	501.285	HMDB0011518	LPE 20:4	C25H44NO7P	501.286	1	219.814	108.277	130.798	151.346	80.1787	141.508	125.244	120.687	81.7071	62.4976	-0.377001	0.286715	0.542549	0.766153	No significant
517	7687	11.395	ESI+	504.305	503.298	HMDB0011515	LPE 20:3	C25H46NO7P	503.301	6	104.132	54.7479	31.1044	33.0638	22.613	25.635	18.6821	19.9483	16.9829	12.9752	-1.38251	0.0762092	1.11799	1.19578	No significant
518	7707	9.922	ESI+	508.339	507.332	HMDB0011512	LPE 20:4	C25H50NO7P	507.332	1	92.6406	239.711	152.959	138.67	215.023	85.4719	77.0053	77.0097	26.0464	35.7521	-1.47754	0.00622509	2.20585	1.62277	Downregulated
519	7714	10.806	ESI+	510.355	509.347	HMDB0012108	LPC 17:0	C25H52NO7P	509.348	1	540.012	804.237	635.772	535.506	624.923	367.866	334.15	307.224	133.781	191.495	-1.23466	0.000593893	3.22629	1.81832	Downregulated
520	7740	10.195	ESI+	518.321	517.313	HMDB0010388	LPC 18:3	C26H48NO7P	517.317	7	3574.28	2929.64	3674.86	3120.97	3304.87	2713.41	3139.29	2782.14	2321.66	3013.54	-0.249248	0.0284409	1.54606	1.40503	No significant
521	7768	9.704	ESI+	526.292	525.285	HMDB0011526	LPE 22:6	C27H44NO7P	525.286	1	116.43	130.544	137.793	148.272	91.9295	194.887	118.788	119.419	102.418	84.2154	-0.0121486	0.961857	0.0168894	0.0355344	No significant
522	7771	9.999	ESI+	528.308	527.3	HMDB0011525	LPE 22:5	C27H46NO7P	527.301	1	34.7201	10.5548	11.0312	11.32	9.03271	8.74216	7.00684	8.22681	6.00699	6.28824	-1.07963	0.137333	0.862224	1.03216	No significant
523	7778	10.626	ESI+	530.323	529.316	HMDB0011523	LPC 20:4	C27H48NO7P	529.317	2	8.37388	1.03351	1.44024	1.67636	1.8808	1.39416	0.486631	1.28366	0.424118	0.578545	-1.78943	0.180659	0.743141	0.942489	No significant
524	7819	9.196	ESI+	542.321	541.315	HMDB0010397	LPC 20:5	C28H48NO7P	541.317	3	430.335	888.327	373.263	568.011	445.458	271.657	198.931	321.77	135.156	217.047	-1.24104	0.0127446	1.89468	1.53209	Downregulated
525	7827	9.778	ESI+	544.338	543.331	HMDB0010395	LPC 20:4	C28H50NO7P	543.332	2	2825.17	3155.1	3780.55	5170.02	4876.14	3954.87	5026.17	3541.36	2666.91	3441.52	-0.0883167	0.706238	0.151049	0.280063	No significant
526	7837	10.205	ESI+	546.355	545.347	HMDB0010393	LPC 20:3	C28H52NO7P	545.348	2	1255.45	1072.18	1240.63	1451.09	1818.64	719.531	784.667	571.407	288.093	520.526	-1.24539	0.000903896	3.04388	1.79213	Downregulated
527	7844	10.847	ESI+	548.37	547.362	HMDB0010392	LPC 20:2	C28H54NO7P	547.364	3	335.478	206.706	240.536	289.795	344.853	136.878	128.36	118.244	76.9644	75.1917	-1.40388	0.000346518	3.46027	1.84821	Downregulated
528	7888	9.746	ESI+	568.338	567.331	HMDB0010404	LPC 22:6	C30H50NO7P	567.332	2	705.998	1257.35	1219.83	1768.46	1234.27	1382.63	949.988	943.746	786.897	620.229	-0.401402	0.191424	0.718003	0.921857	No significant
529	7892	10.677	ESI+	572.37	571.363	HMDB0010401	LPC 22:4	C30H54NO7P	571.364	2	100.19	37.4777	51.104	63.8213	91.1346	39.0088	49.4298	39.292	31.7047	30.8987	-0.852731	0.0372946	1.42835	1.35401	No significant
530	7927	8.274	ESI+	583.254	582.247	HMDB0001008	Biliverdin	C33H34N4O6	582.248	2	80.4672	59.6726	152.003	274.785	82.037	35.0483	35.2439	111.343	28.1227	43.8994	-1.35526	0.0988575	1.00499	1.12778	No significant
531	7936	7.003	ESI+	585.27	584.262	HMDB0000054	Bilirubin	C33H36N4O6	584.263	2	470.229	306.051	1049.85	1530.81	418.966	186.515	187.351	388.403	153.497	260.174	-1.68301	0.0592196	1.22753	1.25607	No significant
532	7947	5.769	ESI+	591.316	590.309	HMDB0004158	Urobilinogen	C33H42N4O6	590.31	2	1.61802	5.02432	15.2859	43.6008	4.01347	3.78227	1.89436	37.7487	0.42198	19.5798	-0.132796	0.910707	0.0406215	0.0837083	No significant
533	7957	4.059	ESI+	596.341	595.333	HMDB0288856	LPC 20:1	C28H54NO10P	595.349	25	0.50651	0.467612	0.567259	0.525452	0.542699	3.56945	3.84716	6.45973	4.72154	5.49652	3.20684	4.1056e-05	4.38662	1.93183	Upregulated
534	8017	6.957	ESI+	626.352	625.345	HMDB0002579	Glycochenodeoxycholic acid 3-glucuronide	C32H51NO11	625.346	2	1.71117	21.7368	1.84877	72.7462	1.90714	30.6321	32.186	7.15364	2.35018	44.7671	0.228326	0.834921	0.0783544	0.155476	No significant
535	8105	13.026	ESI+	675.541	674.534	HMDB0012097	SM d32:1	C37H75N2O6P	674.536	4	3.60665	0.258588	4.63424	3.3399	3.45806	7.4834	1.3537	1.70465	2.32138	5.59393	0.270882	0.667419	0.175602	0.318645	No significant
536	8134	13.855	ESI+	703.572	702.565	HMDB0010169	Palmitoylsphingomyelin	C39H79N2O6P	702.568	4	0.21701	34.6377	18.2101	15.6003	14.1485	14.5208	16.4959	25.9685	148.932	214.59	2.34419	0.143202	0.84405	1.01883	No significant
537	8161	13.86	ESI+	731.603	730.596	HMDB0001348	Sphingomyelin	C41H83N2O6P	730.599	4	0.11879	0.111249	0.123642	2.61515	0.861147	0.656542	1.91087	1.43229	7.53612	7.42489	2.30761	0.0942616	1.02567	1.14058	No significant
538	8166	6.794	ESI+	734.466	733.459	HMDB0014344	Erythromycin	C37H67NO13	733.461	3	0.491441	0.498385	0.522271	0.504672	0.576932	2.52738	0.555638	0.53726	0.376715	2.10592	1.23449	0.160494	0.794541	0.982211	No significant
539	8167	13.864	ESI+	734.566	733.559	HMDB0245715	Dipalmitoylphosphatidylcholine	C40H80NO8P	733.562	4	1.70608	6.70786	5.15346	4.30991	5.1216	4.44942	3.52974	4.05703	8.26862	71.0141	1.98935	0.332235	0.478555	0.70153	No significant
540	8240	13.861	ESI+	785.648	784.641	HMDB0011694	SM d40:2	C45H89N2O6P	784.646	7	0.111082	0.104029	0.115619	0.10103	0.104684	0.113279	0.24736	1.40934	2.70259	3.78191	3.94368	0.0609914	1.21473	1.24907	No significant
541	8247	13.862	ESI+	787.662	786.655	HMDB0012103	SM d42:4	C45H91N2O6P	786.661	8	0.205944	0.192869	0.212677	0.187309	0.194082	0.210018	0.212017	0.218864	0.861105	1.26309	1.47764	0.141649	0.848786	1.02221	No significant

## Sheet: S3 Table
Supplemental table 3 Complete list of metabolites detected in the CTR and COV2 comparison.
	No	RT..min.	mode	m.z	Molecular.Weight	HMDB.ID	Compound_name	Formula	Monoisotopic_Mass	Delta.ppm.	CTR_1	CTR_2	CTR_3	CTR_4	CTR_5	COV2_1	COV2_2	COV2_3	COV2_4	COV2_5	Log2.FC.	T.Test	Log10.p.value.	VIP	Regulated
1	1	0.777	ESI-	71.0124	72.0198	HMDB0006112	Malondialdehyde	C3H4O2	72.0211	18	76.1885	48.8915	59.4013	41.3988	56.4072	65.9634	41.854	19.8226	96.1271	101.557	0.204716	0.619802	0.207747	0.323806	No significant
2	2	3.25	ESI-	71.0489	72.0563	HMDB0003543	Butanal	C4H8O	72.0575	17	1582.67	1770.79	2716.04	4188.36	1497.11	1222.49	3521.28	2562.96	2026.22	2574.82	0.018632	0.962657	0.0165286	0.0023102	No significant
3	11	0.778	ESI-	85.0282	86.0356	HMDB0258537	Succinaldehyde	C4H6O2	86.0368	14	68.0435	51.3703	34.7808	41.1299	39.5078	49.6449	15.9597	74.5169	55.8336	52.3617	0.0805506	0.815484	0.0885847	0.156614	No significant
4	14	0.889	ESI-	87.0074	88.0147	HMDB0000243	Pyruvic acid	C3H4O3	88.016	15	970.599	964.815	581.393	707.468	544.216	2112.37	1148.31	578.057	1293.49	1188.19	0.746034	0.0877051	1.05698	1.02034	No significant
5	16	2.866	ESI-	87.0439	88.0512	HMDB0000039	Butyric acid	C4H8O2	88.0524	14	8.92782	18.7123	15.8123	10.8371	15.0124	9.8611	9.75376	13.532	14.2271	9.33891	-0.289221	0.254135	0.594936	0.700237	No significant
6	19	1.22	ESI-	89.0231	90.0303	HMDB0000190	Lactic acid	C3H6O3	90.0317	15	15049.4	11131.9	18642.3	14558.7	15547.6	19936	18468.6	8760.19	15924.9	13633.4	0.0341199	0.880165	0.0554358	0.102797	No significant
7	29	3.508	ESI-	93.0329	94.0402	HMDB0000228	Phenol	C6H6O	94.0419	18	6.12193	9.94381	25.6709	6.70092	5.44901	6.58145	39.3475	20.3369	17.4822	40.5667	1.206	0.1009	0.996107	0.973628	No significant
8	33	1.036	ESI-	96.9589	97.9661	HMDB0001448	Sulfate	H2O4S	97.9674	13	3727.52	5285.36	7198.52	8090.58	4439.53	2630.67	7902.18	12688.7	4496.84	4788.6	0.177612	0.708927	0.149398	0.231867	No significant
9	42	1.221	ESI-	100.039	101.047	HMDB0036458	1-Aminocyclopropanecarboxylic acid	C4H7NO2	101.048	9	34.0748	27.346	27.4828	19.5087	23.4692	35.2049	37.9598	20.7853	25.1782	16.9626	0.0453272	0.863082	0.0639479	0.123376	No significant
10	46	1.375	ESI-	101.023	102.03	HMDB0000005	2-Ketobutyric acid	C4H6O3	102.032	12	99.3887	84.0373	155.754	114.684	39.9512	144.613	98.9037	174.874	153.604	388.739	0.960166	0.122675	0.911243	0.921673	No significant
11	55	1.763	ESI-	103.039	104.046	HMDB0000011	3-Hydroxybutyric acid	C4H8O3	104.047	12	793.612	2234.15	2679.1	2697.11	1600.31	3379.03	4212.06	3161.14	5045.93	9123.97	1.31681	0.0314205	1.50279	1.20411	Upregulated
12	62	0.892	ESI-	105.018	106.025	HMDB0000139	Glyceric acid	C3H6O4	106.027	12	1416.6	935.888	687.429	1005.28	506.208	2149.8	1012.16	646.426	1151.81	1198.3	0.436267	0.304976	0.515734	0.646825	No significant
13	65	4.451	ESI-	107.049	108.056	HMDB0001858	Cresol	C7H8O	108.058	14	107.198	538.133	92.8737	242.35	193.601	72.7354	67.9484	125.741	10.0098	147.655	-1.46918	0.112721	0.947994	0.958397	No significant
14	69	1.219	ESI-	111.008	112.015	HMDB0000617	2-Furoic acid	C5H4O3	112.016	10	84.3056	68.1614	73.8781	95.1805	62.7231	41.698	57.5772	21.7771	52.2293	67.1209	-0.676589	0.0179017	1.74711	1.31615	No significant
15	72	0.723	ESI-	112.984	113.992	HMDB0247933	Acetylenedicarboxylic acid	C4H2O4	113.995	32	4681.82	4287.77	4479.3	4402.93	4951.82	5351.39	5077.41	5822.56	4897.27	4747.29	0.183461	0.0241208	1.61761	1.26824	No significant
16	78	0.851	ESI-	114.055	115.062	HMDB0000162	Proline	C5H9NO2	115.063	10	76.079	88.7624	139.242	118.011	109.358	68.8064	76.6071	98.817	98.598	33.6382	-0.497419	0.0940927	1.02644	0.99733	No significant
17	82	0.958	ESI-	115.002	116.01	HMDB0000134	Fumaric acid	C4H4O4	116.011	10	402.56	241.812	36.4371	61.2061	44.665	42.6874	36.5102	64.5594	42.467	38.331	-1.80871	0.158189	0.800825	0.863523	No significant
18	85	1.913	ESI-	115.039	116.046	HMDB0000720	Levulinic acid	C5H8O3	116.047	10	631.398	812.438	1097.21	795.67	550.484	657.642	537.032	503.02	449.472	861.327	-0.369691	0.17869	0.7479	0.840807	No significant
19	86	14.589	ESI-	115.075	116.083	HMDB0244061	1,2-Cyclohexanediol	C6H12O2	116.084	10	40.824	40.5163	59.7784	78.9851	55.9642	65.4164	54.1953	70.1055	58.1317	65.7844	0.184055	0.355598	0.44904	0.571316	No significant
20	89	1.006	ESI-	116.034	117.041	HMDB0000532	N-Acetylglycine	C4H7NO3	117.043	10	17.387	37.8571	14.9647	23.6366	20.8345	22.9797	36.6485	23.594	14.6044	19.0002	0.0267581	0.939154	0.0272631	0.0472257	No significant
21	90	3.315	ESI-	116.049	117.057	HMDB0000738	Indole	C8H7N	117.058	8	776.3	782.008	843.734	705.919	841.274	754.475	832.914	887.648	879.643	650.515	0.0202989	0.832333	0.079703	0.158241	No significant
22	92	0.984	ESI-	116.07	117.078	HMDB0000883	Valine	C5H11NO2	117.079	10	308.819	749.095	622.021	830.517	633.506	390.601	503.393	589.741	535.625	582.253	-0.273176	0.290405	0.536995	0.679549	No significant
23	104	1.409	ESI-	117.018	118.025	HMDB0000254	Succinic acid	C4H6O4	118.027	10	318.256	308.864	248.432	251.948	263.199	132.307	271.468	184.155	165.448	185.914	-0.566167	0.0108089	1.96622	1.36558	No significant
24	108	3.251	ESI-	117.054	118.062	HMDB0001863	2-Hydroxyvaleric acid	C5H10O3	118.063	10	1576.8	1765.47	2709.07	4178.73	1491.95	1217.59	3514.24	2556.69	2019.21	2569.42	0.018966	0.962041	0.0168063	0.00281704	No significant
25	113	0.781	ESI-	118.05	119.057	HMDB0000167	Threonine	C4H9NO3	119.058	10	97.3285	97.6039	87.0032	106.612	124.37	121.934	309.621	134.793	254.293	84.4101	0.819271	0.108311	0.965328	0.968197	No significant
26	118	0.946	ESI-	119.034	120.041	HMDB0001366	Purine	C5H4N4	120.044	21	787.888	794.305	962.895	854.132	784.941	1490.81	1100.08	1056.08	1337.15	1547.34	0.64247	0.00210336	2.67709	1.51372	No significant
27	122	4.8	ESI-	119.049	120.057	HMDB0033910	Acetophenone	C8H8O	120.058	7	613.268	481.197	239.131	359.047	542.433	217.952	147.277	213.12	177.948	225.424	-1.18694	0.00629188	2.20122	1.41398	Downregulated
28	128	2.552	ESI-	123.019	124.026	HMDB0245266	2-Nitropyridine	C5H4N2O2	124.027	9	6.37835	4.90987	5.3014	5.48276	4.10836	5.79878	7.22969	7.61986	8.42442	6.70993	0.450755	0.0102575	1.98896	1.36212	No significant
29	130	6.092	ESI-	123.044	124.051	HMDB0000873	4-Methylcatechol	C7H8O2	124.052	9	3.85706	2.63192	1.0903	4.80368	4.37291	6.40291	69.0102	5.88497	5.02241	5.89398	2.46033	0.267446	0.572764	0.691928	No significant
30	131	0.787	ESI-	124.006	125.013	HMDB0000251	Taurine	C2H7NO3S	125.015	10	226.42	183.879	228.138	172.953	286.596	175.451	537.363	146.175	201.159	169.58	0.163479	0.738011	0.131937	0.220271	No significant
31	135	0.902	ESI-	125	126.007	HMDB0061734	Dimethylphosphate	C2H7O4P	126.008	7	280.284	165.932	249.408	252.339	290.336	306.245	300.544	123.067	312.538	223.864	0.0322113	0.898344	0.0465574	0.0884621	No significant
32	137	6.345	ESI-	125.015	126.023	HMDB0246404	4-Chlorotoluene	C7H7Cl	126.024	9	405.451	365.997	420.222	296.734	415.846	346.381	408.518	419.755	434.252	329.633	0.0257476	0.831162	0.0803144	0.161641	No significant
33	148	1.225	ESI-	128.034	129.041	HMDB0246561	4-Oxoproline	C5H7NO3	129.043	9	754.926	877.196	1092.76	697.569	1022.04	1094.1	938.155	858.897	772.64	604.17	-0.0584706	0.759211	0.119638	0.177769	No significant
34	154	0.813	ESI-	129.018	130.025	HMDB0000634	Citraconic acid	C5H6O4	130.027	9	439.586	341.399	155.471	126.285	325.814	133.79	79.9814	120.557	191.231	218.582	-0.899935	0.0802476	1.09557	1.02468	No significant
35	157	3.861	ESI-	129.054	130.062	HMDB0000695	Ketoleucine	C6H10O3	130.063	9	5704.63	10038.1	8251.03	17525.8	10153	5916.32	7420.87	8437.25	8345.07	9673.6	-0.376879	0.283426	0.547561	0.697098	No significant
36	161	1.405	ESI-	130.05	131.057	HMDB0001149	5-Aminolevulinic acid	C5H9NO3	131.058	8	117.598	126.218	140.25	107.227	119.913	228.545	317.677	216.111	210.762	207.294	0.949532	0.000715613	3.14532	1.5845	No significant
37	162	0.814	ESI-	130.061	131.068	HMDB0000064	Creatine	C4H9N3O2	131.069	8	5.67231	22.4207	12.7654	9.68455	8.52761	39.7883	63.3432	18.8349	19.3268	31.082	1.54504	0.0313817	1.50332	1.21346	Upregulated
38	165	1.483	ESI-	130.086	131.093	HMDB0000687	Leucine	C6H13NO2	131.095	9	2038.1	5668.51	4247.91	6787.59	4548.08	2215.23	4008.3	4529.63	4171.72	4306.72	-0.276243	0.391658	0.407093	0.563137	No significant
39	172	0.778	ESI-	131.045	132.052	HMDB0000168	Asparagine	C4H8N2O3	132.053	9	71.9599	73.1807	63.1736	73.5885	72.5052	73.345	128.242	83.5897	89.7003	46.2767	0.248935	0.349017	0.457153	0.596805	No significant
40	174	4.34	ESI-	131.07	132.078	HMDB0000746	Hydroxyisocaproic acid	C6H12O3	132.079	8	256.327	382.648	366.09	466.449	300.895	172.535	397.315	99.7996	340.176	324.064	-0.410073	0.223713	0.65031	0.775247	No significant
41	175	0.7	ESI-	131.081	132.089	HMDB0000214	Ornithine	C5H12N2O2	132.09	9	53.3055	96.1158	143.832	122.889	130.029	69.2281	135.159	83.4253	79.9381	89.8374	-0.255307	0.393515	0.405039	0.54946	No significant
42	178	0.853	ESI-	133.013	134.02	HMDB0000156	Malic acid	C4H6O5	134.022	9	195.92	191.989	185.378	151.745	168.829	86.5026	137.721	78.413	194.768	145.108	-0.476323	0.0582611	1.23462	1.10285	No significant
43	181	0.929	ESI-	133.049	134.057	HMDB0003224	Deoxyribose	C5H10O4	134.058	7	506.047	526.048	508.65	581.602	528.389	700.061	414.519	559.599	723.979	1017.47	0.365759	0.169103	0.77185	0.838943	No significant
44	194	0.836	ESI-	135.029	136.036	HMDB0000943	Threonic acid	C4H8O5	136.037	7	311.887	604.698	660.533	554.103	212.579	515.416	634.086	543.689	559.674	568.547	0.267568	0.317406	0.498385	0.617043	No significant
45	201	5.585	ESI-	137.023	138.031	HMDB0001895	Salicylic acid	C7H6O3	138.032	8	369.295	295.985	287.088	750.389	229.956	148.623	121.271	133.75	141.686	4707.27	1.4424	0.490557	0.309311	0.430116	No significant
46	203	14.557	ESI-	137.035	138.042	HMDB0000301	Urocanic acid	C6H6N2O2	138.043	8	47.9468	53.3199	34.9334	47.14	78.157	84.8767	80.9277	115	77.2212	87.4145	0.768437	0.0055566	2.25519	1.44194	No significant
47	206	3.665	ESI-	138.055	139.062	HMDB0250932	Deferiprone	C7H9NO2	139.063	8	15.9389	11.2493	27.4175	32.4374	22.3011	9.30918	27.0564	9.79506	9.91406	15.9406	-0.602502	0.18146	0.741218	0.841338	No significant
48	218	0.884	ESI-	143.034	144.041	HMDB0259137	Triacetic acid	C6H8O4	144.042	8	87.149	31.0425	47.3457	45.3051	32.5051	109.269	33.3261	41.1607	73.9354	93.6264	0.529759	0.260402	0.584356	0.705654	No significant
49	219	14.61	ESI-	143.107	144.114	HMDB0000482	Caprylic acid	C8H16O2	144.115	7	76.8742	81.1645	106.754	152.047	87.6681	128.714	118.172	110.896	70.8135	106.896	0.0859902	0.723381	0.140633	0.209975	No significant
50	223	0.945	ESI-	144.029	145.036	HMDB0001552	2-Keto-glutaramic acid	C5H7NO4	145.038	7	16.8598	7.34987	15.4672	11.2003	9.73596	25.1425	16.2368	11.346	15.5183	11.9229	0.403367	0.234594	0.629683	0.747364	No significant
51	224	1.949	ESI-	144.045	145.052	HMDB0246466	Kynurine	C9H7NO	145.053	4	22.0401	25.4805	25.8544	23.566	37.9584	66.4805	46.5339	46.115	39.9431	38.1278	0.814222	0.00762092	2.11799	1.41398	No significant
52	225	1.589	ESI-	144.066	145.073	HMDB0003681	4-Acetamidobutanoic acid	C6H11NO3	145.074	7	38.0482	25.9214	33.1582	13.1881	25.1977	15.9868	32.7549	7.52639	11.9161	15.7868	-0.690474	0.124378	0.905257	0.924639	No significant
53	234	1.22	ESI-	145.013	146.021	HMDB0000208	Oxoglutaric acid	C5H6O5	146.022	5	2129.58	1681.58	1863.98	2121.38	1232.71	779.062	1003.21	599.761	1036.15	1466.14	-0.886443	0.00561269	2.25083	1.44853	No significant
54	235	3.179	ESI-	145.05	146.057	HMDB0000448	Adipic acid	C6H10O4	146.058	7	86.7456	130.243	247.717	50.0687	80.0706	93.1609	142.055	110.509	53.9453	88.2022	-0.286011	0.584208	0.233433	0.349651	No significant
55	236	0.783	ESI-	145.061	146.068	HMDB0003423	Glutamine	C5H10N2O3	146.069	7	1668.93	1461.9	1369.66	1481.92	1748.02	1248.45	1521.32	1738.8	1544.15	948.465	-0.142949	0.371814	0.429675	0.556989	No significant
56	244	0.922	ESI-	146.045	147.052	HMDB0000148	Glutamic acid	C5H9NO4	147.053	7	527.573	379.196	344.043	674.207	618.41	524.881	663.698	426.088	479.996	487.738	0.0219381	0.920914	0.0357811	0.0551593	No significant
57	254	0.814	ESI-	147.029	148.036	HMDB0000694	2-Hydroxyglutaric acid	C5H8O5	148.037	8	532.267	422.572	226.192	186.252	389.786	193.666	133.642	207.866	250.073	306.175	-0.686963	0.0948441	1.02299	0.987234	No significant
58	257	2.417	ESI-	147.044	148.051	HMDB0000567	Cinnamic acid	C9H8O2	148.052	7	101.883	93.1032	71.0563	84.699	66.0472	92.7125	132.897	118.779	74.8016	110.871	0.346843	0.0991758	1.00359	0.97669	No significant
59	260	1.496	ESI-	147.065	148.073	HMDB0000227	Mevalonic acid	C6H12O4	148.074	6	17.2449	14.7772	6.53922	9.28599	14.8564	6.55518	12.4414	9.25394	8.02435	8.72318	-0.47869	0.14836	0.828684	0.875791	No significant
60	262	1.218	ESI-	148.043	149.05	HMDB0000696	Methionine	C5H11NO2S	149.051	7	87.1276	169.128	89.2391	129.535	108.633	78.4043	177.018	178.938	122.081	98.8302	0.16696	0.58831	0.230394	0.345961	No significant
61	270	0.94	ESI-	149.045	150.052	HMDB0000283	Ribose	C5H10O5	150.053	5	120.787	115.195	120.062	134.327	129.119	133.166	210.755	109.739	123.598	116.201	0.162731	0.452867	0.344029	0.476946	No significant
62	273	6.064	ESI-	149.06	150.067	HMDB0000764	Hydrocinnamic acid	C9H10O2	150.068	6	23.7348	29.1263	34.8041	37.6808	31.7867	42.7915	30.3544	39.038	59.5002	17.9172	0.270985	0.399104	0.398914	0.54576	No significant
63	274	5.818	ESI-	150.001	151.008	HMDB0247072	6-Hydroxybenzothiazole	C7H5NOS	151.009	6	1829.96	1618.41	1774.58	1832.22	1897.76	2535.81	1753.86	1752.28	1560.39	1550.19	0.0318085	0.837024	0.077262	0.144036	No significant
64	276	3.04	ESI-	150.055	151.062	HMDB0002210	2-Phenylglycine	C8H9NO2	151.063	6	764.908	5.69585	7.62769	7.0581	5.05693	2288.39	8.30825	2085.06	10.4818	22.5344	2.48178	0.227361	0.643284	0.761464	No significant
65	281	1.247	ESI-	151.025	152.032	HMDB0000292	Xanthine	C5H4N4O2	152.033	6	60.1453	51.3116	127.325	57.966	82.1655	53.5891	187.17	137.768	146.973	90.868	0.701926	0.117051	0.931625	0.94758	No significant
66	283	5.374	ESI-	151.039	152.046	HMDB0000703	Mandelic acid	C8H8O3	152.047	6	538.588	387.469	290.409	14.8068	109.688	58.3907	281.922	423.185	87.6336	18.1405	-0.625388	0.460393	0.336872	0.467292	No significant
67	287	14.585	ESI-	152.034	153.041	HMDB0001476	3-Hydroxyanthranilic acid	C7H7NO3	153.043	7	213.137	35.0414	69.7717	81.2689	75.7515	75.3627	37.0731	114.608	66.1879	61.6715	-0.420414	0.48899	0.3107	0.445081	No significant
68	292	8.157	ESI-	153.004	154.011	HMDB0251493	Dithioerythritol	C4H10O2S2	154.012	6	5.63169	5.63669	5.90727	6.48223	5.62392	6.76425	5.53416	6.40267	5.87502	9.44778	0.216542	0.220284	0.657017	0.750012	No significant
69	295	4.148	ESI-	153.018	154.026	HMDB0000152	Gentisic acid	C7H6O4	154.027	6	177.447	109.365	62.7406	61.9109	188.051	21.264	80.8984	25.9158	17.5892	43.6978	-1.66262	0.0239219	1.6212	1.24686	Downregulated
70	314	3.436	ESI-	156.066	157.073	HMDB0000959	N-Tigloylglycine	C7H11NO3	157.074	6	5.20091	46.0929	4.13676	5.05785	5.45032	15.1708	17.8521	15.0128	13.9024	2.8158	-0.0261581	0.97878	0.00931509	0.0101983	No significant
71	324	14.66	ESI-	157.122	158.13	HMDB0000847	Nonanoic acid	C9H18O2	158.131	6	64.0026	44.0092	58.0916	88.8422	63.3539	88.5616	72.867	75.2935	50.8335	60.5881	0.129298	0.556012	0.254915	0.368892	No significant
72	332	3.463	ESI-	158.081	159.089	HMDB0000339	2-Methylbutyrylglycine	C7H13NO3	159.09	5	16.0242	31.3733	19.9533	15.1056	15.0408	14.1635	31.2184	17.947	18.3918	17.6536	0.0275105	0.9321	0.0305377	0.0549418	No significant
73	336	1.236	ESI-	159.029	160.036	HMDB0000225	Oxoadipic acid	C6H8O5	160.037	5	3.55076	4.05521	5.92595	10.5434	12.6844	14.0584	8.01574	3.63649	7.63571	16.1923	0.430428	0.40725	0.390139	0.527259	No significant
74	337	3.916	ESI-	159.066	160.073	HMDB0000857	Pimelic acid	C7H12O4	160.074	6	22.2328	56.6496	37.5442	45.4589	56.5431	30.1539	38.9831	33.4245	90.7128	47.6765	0.141577	0.733771	0.134439	0.226768	No significant
75	340	5.947	ESI-	159.102	160.109	HMDB0000711	Hydroxyoctanoic acid	C8H16O3	160.11	6	164.775	136.858	115.833	146.052	107.58	67.8421	72.4627	51.7563	61.9161	153.442	-0.720008	0.0364661	1.43811	1.20454	No significant
76	364	4.278	ESI-	163.039	164.046	HMDB0000205	Phenylpyruvic acid	C9H8O3	164.047	6	15.8313	45.8528	35.9301	18.5149	15.6778	59.3117	11.8357	49.4381	30.5543	34.8337	0.49667	0.320191	0.494591	0.637731	No significant
77	370	2.413	ESI-	164.071	165.078	HMDB0000159	Phenylalanine	C9H11NO2	165.079	5	1896.84	3017.94	3873.24	3021.39	2668.61	4479.01	3930.98	5165.21	3746.77	5002.83	0.624784	0.00612477	2.21291	1.42087	No significant
78	378	3.971	ESI-	165.018	166.026	HMDB0002107	Phthalic acid	C8H6O4	166.027	5	14.101	37.3842	45.5264	26.0372	21.5346	26.3423	30.2645	75.2598	31.7995	18.2298	0.33121	0.533448	0.272908	0.405567	No significant
79	380	0.899	ESI-	165.04	166.047	HMDB0059750	Xylonic acid	C5H10O6	166.048	3	252.871	262.806	240.666	349.957	291.867	354.312	303.203	383.239	428.57	619.292	0.579011	0.0437565	1.35896	1.14757	No significant
80	386	4.799	ESI-	165.055	166.062	HMDB0000748	3-Phenyllactic acid	C9H10O3	166.063	5	554.979	444.01	227.127	330.11	491.474	210.525	138.995	207.075	174.544	212.299	-1.118	0.00636781	2.19601	1.41253	Downregulated
81	396	1.219	ESI-	167.02	168.027	HMDB0000289	Uric acid	C5H4N4O3	168.028	6	9188.15	8292.36	12883	10243.3	11113.3	8965.35	10659.4	5790.33	6210.35	8422.79	-0.368987	0.0879063	1.05598	1.01751	No significant
82	401	6.092	ESI-	167.034	168.041	HMDB0001336	3,4-Dihydroxyphenylacetic acid	C8H8O4	168.042	5	26.6638	12.6271	4.83958	1.27101	0.906876	46.4473	2581.24	2.93099	4.29674	0.892765	5.83083	0.342809	0.464947	0.598063	No significant
83	404	1.221	ESI-	168.023	169.031	HMDB0000439	2-Furoylglycine	C7H7NO4	169.038	40	488.051	418.763	668.212	593.022	625.697	503.731	623.658	356.162	336.278	483.668	-0.278375	0.198002	0.703331	0.80173	No significant
84	423	1.457	ESI-	171.027	172.034	HMDB0014404	Sulfanilamide	C6H8N2O2S	172.031	19	239.034	298.073	491.579	192.554	139.635	190.162	192.333	184.609	252.634	445.947	-0.104616	0.814554	0.0890804	0.160352	No significant
85	427	4.892	ESI-	171.066	172.073	HMDB0250649	1,2-Cyclohexanedicarboxylic acid	C8H12O4	172.074	5	27.8091	49.3702	57.9532	38.8217	39.4652	35.6435	35.2564	52.3649	60.836	37.5036	0.054295	0.828186	0.0818719	0.148099	No significant
86	429	9.722	ESI-	171.138	172.145	HMDB0000511	Capric acid	C10H20O2	172.146	5	40.0535	193.794	64.6871	16.1245	28.2013	42.1804	54.4512	42.0676	21.1076	20.3076	-0.928708	0.352781	0.452494	0.584065	No significant
87	436	3.682	ESI-	172.097	173.104	HMDB0011756	N-Acetylleucine	C8H15NO3	173.105	5	1.90556	77.2407	136.426	28.2065	35.2211	1.50866	2.44456	4.19819	3.085	3.14146	-4.27834	0.054464	1.26389	1.1141	No significant
88	442	3.522	ESI-	172.991	173.998	HMDB0060015	Phenol sulphate	C6H6O4S	173.999	5	738.215	4795.78	2368.56	684.799	626.962	344.182	4735.82	2087.46	1898.91	5095.97	0.620112	0.438006	0.35852	0.490278	No significant
89	446	0.843	ESI-	173.008	174.016	HMDB0000958	Aconitic acid	C6H6O6	174.016	4	294.658	137.332	43.442	123.235	73.5087	96.3147	30.5245	93.7926	60.5923	109.554	-0.78249	0.253964	0.595228	0.719301	No significant
90	447	4.633	ESI-	173.081	174.088	HMDB0000893	Suberic acid	C8H14O4	174.089	4	194.251	212.79	247.375	177.134	207.798	239.552	231.364	218.121	211.681	166.83	0.0386196	0.75139	0.124135	0.225197	No significant
91	450	1.218	ESI-	173.092	174.099	HMDB0003357	Acetylornithine	C7H14N2O3	174.1	6	263.953	1.42684	1.99148	2.64091	1.96656	2.12293	12.2111	0.978014	4.7927	1.67646	-3.64234	0.367827	0.434357	0.573538	No significant
92	451	0.76	ESI-	173.104	174.111	HMDB0000517	Arginine	C6H14N4O2	174.112	5	117.77	115.55	79.4482	176.466	62.3244	167.117	193.556	155.921	177.046	112.196	0.546976	0.0665187	1.17706	1.06213	No significant
93	462	0.787	ESI-	174.087	175.095	HMDB0000904	Citrulline	C6H13N3O3	175.096	5	149.358	108.001	135.23	109.654	128.655	34.5856	49.3267	89.3538	89.8597	25.6661	-1.12738	0.00237008	2.62524	1.50078	Downregulated
94	470	0.87	ESI-	175.024	176.031	HMDB0000044	Ascorbic acid	C6H8O6	176.032	5	1002.69	402.194	15.7986	55.7035	11.1224	21.2001	5.16263	31.8873	21.8725	29.821	-3.75806	0.186855	0.728494	0.81487	No significant
95	483	0.798	ESI-	177.04	178.047	HMDB0000078	Cysteinylglycine	C5H10N2O3S	178.041	33	29.0062	41.2724	35.5362	40.3492	35.5793	54.1837	38.7174	22.1834	51.5127	54.6426	0.283708	0.265922	0.575246	0.695685	No significant
96	485	4.001	ESI-	178.05	179.057	HMDB0000714	Hippuric acid	C9H9NO3	179.058	4	3204.35	4049.97	401.125	2013.22	4820.81	241.478	139.526	385.333	716.918	367.908	-2.9685	0.0122426	1.91213	1.33702	Downregulated
97	492	2.738	ESI-	179.034	180.041	HMDB0002130	Monomethyl phthalate	C9H8O4	180.042	5	8.43013	27.56	29.0349	14.7076	9.40297	46.4657	12.9422	45.1673	35.4785	29.7727	0.929988	0.0643527	1.19143	1.0898	No significant
98	493	0.792	ESI-	179.055	180.063	HMDB0000660	Fructose	C6H12O6	180.063	3	38861.4	37064.8	39921.8	44212.1	34253.5	51530.1	35046.1	43294.9	59391.5	63360.3	0.378599	0.0641444	1.19284	1.0766	No significant
99	495	3.243	ESI-	179.057	180.064	HMDB0001889	Theophylline	C7H8N4O2	180.065	5	1440.34	1714.82	86.0561	488.994	1191.81	253.531	6.75379	476.886	84.2763	63.3586	-2.47582	0.0334285	1.47588	1.19461	Downregulated
100	498	7.423	ESI-	179.071	180.078	HMDB0032574	Propylparaben	C10H12O3	180.079	4	4.68828	4.05624	2.10446	3.89952	3.025	10146.9	22366.8	11427.5	9651.16	12619.3	11.8631	0.000475828	3.32255	1.60179	Upregulated
101	503	1.261	ESI-	180.066	181.073	HMDB0000158	Tyrosine	C9H11NO3	181.074	4	1422.1	2176.11	2515.83	2321.86	2094.71	1766.74	3247.44	3082.53	2599.58	1987.74	0.268422	0.24793	0.605671	0.719154	No significant
102	513	1.744	ESI-	181.036	182.043	HMDB0001973	9-Methyluric acid	C6H6N4O3	182.044	5	138.021	147.89	30.0063	72.6476	216.431	16.1525	5.60408	13.5622	4.70982	9.90502	-3.59884	0.00883149	2.05397	1.37299	Downregulated
103	515	3.336	ESI-	181.05	182.057	HMDB0000755	Hydroxyphenyllactic acid	C9H10O4	182.058	4	519.346	706.497	660.189	504.688	698.104	508.511	674.158	480.199	585.162	653.013	-0.0904857	0.537237	0.269834	0.388869	No significant
104	516	0.794	ESI-	181.071	182.078	HMDB0000765	Mannitol	C6H14O6	182.079	5	496.517	246.821	20.2076	415.532	213.898	73.2944	22.3749	35.5773	65.0049	47.2781	-2.516	0.0251249	1.5999	1.25918	Downregulated
105	524	1.602	ESI-	182.045	183.052	HMDB0000017	4-Pyridoxic acid	C8H9NO4	183.053	4	28.4189	4.45891	8.43103	9.34535	18.628	8.31869	7.92369	9.95866	7.38832	7.76333	-0.744503	0.234186	0.63044	0.735397	No significant
106	531	1.912	ESI-	183.027	184.034	HMDB0254590	Methyl gallate	C8H8O5	184.037	5	37.2836	60.0517	87.1764	89.5346	50.4992	73.5591	62.3493	34.5884	35.8725	65.4048	-0.256012	0.4406	0.355955	0.510817	No significant
107	541	7.598	ESI-	183.138	184.146	HMDB0033724	Undecylenic acid	C11H20O2	184.146	3	29.6534	24.1756	56.894	35.3928	30.3979	39.9676	91.5166	21.4847	40.1861	156.695	0.986955	0.207308	0.683385	0.770558	No significant
108	564	3.649	ESI-	186.055	187.063	HMDB0000734	Indoleacrylic acid	C11H9NO2	187.063	4	1046.08	101.35	26.6233	12.1897	6.59183	6.85669	21.5404	22.1871	1.59895	4.59111	-4.39301	0.294705	0.530612	0.660677	No significant
109	570	4.446	ESI-	187.006	188.014	HMDB0011635	Cresylsulfate	C7H8O4S	188.014	4	6278.81	33959.4	5744.45	15214.8	10846.9	3334.23	3355.8	7887.45	55.8499	9019.2	-1.60689	0.11282	0.947614	0.959162	No significant
110	575	1.224	ESI-	187.041	188.048	HMDB0256646	Plumbagin	C11H8O3	188.047	6	315.935	223.633	289.403	312.347	250.281	375.1	284.644	126.255	309.547	280.701	-0.0160052	0.946903	0.0236946	0.0481164	No significant
111	576	5.324	ESI-	187.097	188.104	HMDB0000784	Azelaic acid	C9H16O4	188.105	3	255.964	372.742	533.557	312.034	286.95	324.715	344.364	373.056	296.475	231.371	-0.165852	0.505069	0.29665	0.426201	No significant
112	579	7.595	ESI-	187.133	188.141	HMDB0244272	10-Hydroxydecanoic acid	C10H20O3	188.141	3	142.391	143.163	167.415	141.152	122.549	52.9415	71.401	35.1965	78.7629	197.28	-0.718366	0.0925901	1.03344	1.0154	No significant
113	592	6.263	ESI-	188.071	189.078	HMDB0341340	methyl indole-3-acetic acid	C11H11NO2	189.079	4	759.217	242.967	44.9577	71.5691	451.279	1.08382	4.60702	77.3042	0.591353	14.3009	-4.00349	0.0588121	1.23053	1.09198	No significant
114	596	3.267	ESI-	188.986	189.993	HMDB0245498	2,5-Dihydroxybenzenesulfonic Acid	C6H6O5S	189.994	4	1583.29	1430.25	273.768	527.073	1546.15	119.691	28.9846	32.5508	454.141	60.2024	-2.94611	0.0122205	1.91291	1.33581	Downregulated
115	602	4.504	ESI-	189.076	190.083	HMDB0000325	Hydroxysuberic acid	C8H14O5	190.084	3	14.4682	4.2881	20.0525	19.5067	19.2426	27.4983	27.3175	1.68061	1.28076	28.3417	0.151055	0.815159	0.0887574	0.145117	No significant
116	608	3.507	ESI-	190.054	191.061	HMDB0011745	N-Acetyl methionine	C7H13NO3S	191.062	3	16.5153	14.2916	13.973	9.55461	14.4579	39.5433	26.9581	21.7795	22.2186	14.5623	0.862322	0.0305628	1.51481	1.23217	No significant
117	617	1.219	ESI-	191.019	192.026	HMDB0000094	Citric acid	C6H8O7	192.027	4	2110.19	1632.31	1865.54	2183.03	1249.65	801.08	993.514	574.506	1026.78	1493.54	-0.886778	0.00658665	2.18134	1.43341	No significant
118	619	0.931	ESI-	191.055	192.063	HMDB0003072	Quinic acid	C7H12O6	192.063	4	97.9161	149.928	29.5427	131.1	163.539	32.4253	112.955	30.4493	44.729	33.6094	-1.1703	0.057034	1.24387	1.10726	No significant
119	623	5.545	ESI-	192.066	193.073	HMDB0000821	Phenylacetylglycine	C10H11NO3	193.074	3	2.35717	9.04648	1.15231	1.6385	2.66147	1.27921	1.62909	0.941348	2.24477	5.44482	-0.546709	0.538942	0.268458	0.396236	No significant
120	631	5.571	ESI-	193.05	194.057	HMDB0000954	Ferulic acid	C10H10O4	194.058	3	6.04765	11.7928	4.31847	4.49037	6.36466	1.32327	5.16541	6.18566	5.80349	8.87534	-0.27137	0.551917	0.258126	0.385069	No significant
121	633	7.104	ESI-	193.086	194.094	HMDB0032575	Butylparaben	C11H14O3	194.094	0	54.1155	5064.53	2898.67	4625.95	4176.15	1426.68	3807.61	1010.46	4555.6	8657.88	0.210253	0.75599	0.121484	0.191511	No significant
122	641	0.799	ESI-	194.049	195.056	HMDB0000840	2-Hydroxyhippuric acid	C9H9NO4	195.053	15	62.8073	40.5086	89.3951	51.4868	48.0449	87.052	98.8284	79.7007	104.399	86.6243	0.643778	0.00921501	2.0355	1.38082	No significant
123	647	0.8	ESI-	195.05	196.058	HMDB0253886	Gluconic acid	C6H12O7	196.058	4	93.459	64.1672	97.5603	64.888	57.2771	97.4635	112.99	84.9609	98.0787	40.2397	0.200899	0.472797	0.325325	0.46793	No significant
124	651	4.728	ESI-	195.066	196.073	HMDB0062121	Dihydroferulic acid	C10H12O4	196.074	3	47.9411	150.893	20.7742	103.846	30.3175	8.32268	53.0125	8.23065	24.8796	15.3231	-1.68835	0.0977994	1.00966	1.00189	No significant
125	656	6.381	ESI-	196.063	197.07	HMDB0000181	Dopa	C9H11NO4	197.069	8	3.31665	3.37826	3.61507	2.8452	2.99317	3.40642	2.30961	3.28645	2.35866	1.86635	-0.287849	0.114356	0.94174	0.940034	No significant
126	670	5.056	ESI-	197.082	198.089	HMDB0341110	Camphanic acid	C10H14O4	340.189	3	26.1074	42.8306	80.2801	96.942	14.1473	61.0706	54.8794	9.93406	52.6934	84.9157	0.0175491	0.975286	0.0108678	0.00372452	No significant
127	681	3.315	ESI-	198.032	199.04	IS	2-Chloro-L-phenylalanine	C9H10ClNO2	199.04	3	99833	90747.3	100883	74065.1	97833.7	95662.5	98518.6	106504	102788	76846.2	0.0518549	0.648335	0.188201	0.320654	No significant
128	689	5.024	ESI-	199.006	200.014	HMDB0062775	4-vinylphenol sulfate	C8H8O4S	200.014	3	293.763	1930.88	88.8419	30.8076	81.5019	17.041	5.62218	7.11363	60.6175	8.86686	-4.61109	0.237414	0.624493	0.73342	No significant
129	698	7.857	ESI-	199.169	200.177	HMDB0000638	Dodecanoic acid	C12H24O2	200.178	5	72.3401	71.2775	74.2173	68.9352	79.868	60.8313	79.1384	88.7847	84.6973	71.6759	0.0709798	0.504647	0.297013	0.43788	No significant
130	715	5.986	ESI-	201.113	202.12	HMDB0000792	Sebacic acid	C10H18O4	202.121	3	130.681	173.159	111.998	90.8952	98.5217	119.159	109.682	122.541	96.9031	91.2351	-0.165866	0.432012	0.364504	0.493717	No significant
131	728	3.707	ESI-	202.098	203.105	HMDB0013318	Tryptophanamide	C11H13N3O	203.106	2	0.4447	0.406918	0.442114	0.411203	0.442601	0.489807	0.51208	0.538439	0.451734	0.482104	0.204259	0.00463185	2.33425	1.45496	No significant
132	738	0.845	ESI-	203.001	204.009	HMDB0304914	3-Methoxyphenol sulfate	C7H8O5S	204.009	3	26.8384	29.0241	9.27111	65.8369	11.6023	47.1903	15.6522	174.656	6.83664	10.567	0.838244	0.519049	0.284792	0.41191	No significant
133	748	3.25	ESI-	203.082	204.089	HMDB0000929	Tryptophan	C11H12N2O2	204.09	3	5110.42	6235.02	5844.52	6413.62	7253.39	2002.63	5952.34	4964.56	5215.85	5188.1	-0.403814	0.086311	1.06393	1.02442	No significant
134	751	4.998	ESI-	204.066	205.073	HMDB0000671	Indolelactic acid	C11H11NO3	205.074	2	504.558	462.616	515.709	404.385	481.393	135.309	231.373	224.301	286.393	306.689	-1.00032	0.000164061	3.78499	1.64938	Downregulated
135	753	2.799	ESI-	204.124	205.131	HMDB0004231	Panthenol	C9H19NO4	205.131	2	1.73802	2.21467	1.86066	1.62447	1.88193	3.29212	136.081	2.22996	1.80428	1.70352	3.96072	0.339978	0.468549	0.601391	No significant
136	759	1.314	ESI-	205.035	206.042	HMDB0000379	2-Methylcitric acid	C7H10O7	206.043	2	80.6592	95.9847	40.0811	88.8947	93.7562	27.8297	24.9353	84.2606	76.5346	34.2904	-0.688276	0.101327	0.994274	0.978976	No significant
137	770	1.968	ESI-	207.077	208.084	HMDB0000684	Kynurenine	C10H12N2O3	208.085	2	30.2887	34.6126	32.9605	28.3467	45.3505	95.3852	59.2812	67.4887	55.3247	60.5289	0.978355	0.00273606	2.56287	1.50571	No significant
138	784	0.862	ESI-	209.066	210.073	HMDB0003219	Sedoheptulose	C7H14O7	210.074	2	77.4113	72.6663	256.645	134.269	81.6608	83.0466	118.939	117.89	87.2161	8.23095	-0.584194	0.333139	0.477375	0.615889	No significant
139	787	6.502	ESI-	209.082	210.089	HMDB0240450	3,5-Dihydroxyphenylvaleric acid	C11H14O4	210.089	2	16.6411	27.7308	8.99156	14.114	404.53	4.32232	6.12723	166.525	3.01874	3.0534	-1.3666	0.51148	0.291171	0.404125	No significant
140	797	7.716	ESI-	211.134	212.141	HMDB0033601	Dihydrojasmonic Acid	C12H20O3	212.141	1	74.3835	56.9838	73.9974	66.2513	70.6422	107.5	210.248	103.766	89.4187	102.983	0.842956	0.0408864	1.38842	1.1674	No significant
141	799	3.841	ESI-	212.002	213.009	HMDB0000682	Indoxyl sulfate	C8H7NO4S	213.01	2	466.607	3778.13	1588.88	4328.31	3164.65	625.028	636.834	1236.75	1065.56	2425.89	-1.15366	0.099585	1.00181	0.997352	No significant
142	803	5.743	ESI-	213.022	214.03	HMDB0001351	Deoxyribose 1-phosphate	C5H11O7P	214.024	25	701.751	412.683	68.1511	123.965	680.601	5.62739	48.3834	35.0614	31.3494	32.6304	-3.69861	0.025261	1.59755	1.23625	Downregulated
143	830	4.436	ESI-	215.045	216.052	HMDB0060618	6-Aminopenicillanic acid	C8H12N2O3S	216.057	23	2.49132	4.07426	6.23487	2.79592	3.79176	1.79109	3.53225	3.68558	6.14932	3.69457	-0.0403935	0.913737	0.0391789	0.0652681	No significant
144	859	6.617	ESI-	215.129	216.136	HMDB0000888	Undecanedioic acid	C11H20O4	216.136	2	41.6107	39.7071	44.4221	39.9442	42.7207	47.136	45.9088	46.8923	42.7053	35.0733	0.0630574	0.46471	0.332818	0.484939	No significant
145	861	9.07	ESI-	215.165	216.172	HMDB0002059	12-Hydroxydodecanoic acid	C12H24O3	216.173	2	79.939	66.6377	115.886	64.0952	68.1646	39.6369	40.8457	28.4607	34.865	82.7983	-0.800649	0.0386749	1.41257	1.18463	No significant
146	881	0.844	ESI-	217.048	218.055	HMDB0240730	Malonylglycine	C7H10N2O6	218.054	3	394.42	214.002	1.71076	370.124	173.845	47.5245	9.09248	2.73155	1.88893	1.74719	-4.19562	0.0163139	1.78744	1.32102	Downregulated
147	882	4.498	ESI-	217.108	218.115	HMDB0000350	3-Hydroxysebacic acid	C10H18O5	218.115	2	7.20036	10.8739	6.44344	6.93665	3.98631	4.72419	4.55453	5.50273	6.37994	16.7361	0.0966976	0.852698	0.0692045	0.107956	No significant
148	885	14.733	ESI-	217.988	218.995	HMDB0060272	4-Nitrophenyl phosphate	C6H6NO6P	218.993	10	39.7582	37.6207	47.9584	40.9541	37.9324	45.7303	35.6535	42.8208	34.0947	40.5518	-0.0384618	0.718269	0.143713	0.236577	No significant
149	887	2.785	ESI-	218.103	219.11	HMDB0000210	Pantothenic acid	C9H17NO5	219.111	2	25.41	19.8934	39.6742	30.1864	30.0578	36.8596	21.3	21.1257	21.0334	22.0409	-0.247129	0.33917	0.469583	0.602661	No significant
150	904	1.647	ESI-	219.077	220.084	HMDB0000472	5-Hydroxytryptophan	C11H12N2O3	220.085	2	15.6505	13.6902	17.1875	13.9454	14.5211	57.0993	35.978	26.4505	21.3334	33.3774	1.2162	0.0122406	1.9122	1.35142	Upregulated
151	914	7.481	ESI-	221.082	222.089	HMDB0002056	Monoisobutyl phthalate	C12H14O4	222.089	2	86.0101	85.3791	110.509	87.2423	81.6054	91.853	94.2207	109.445	86.7804	76.5656	0.0257543	0.832946	0.0793831	0.14024	No significant
152	932	1.256	ESI-	223.072	224.079	HMDB0014787	Stavudine	C10H12N2O4	224.08	2	1.62501	4.12735	3.83984	3.48812	0.809655	10.1641	5.17853	6.00657	4.68735	4.54491	1.13861	0.0268333	1.57133	1.24058	Upregulated
153	936	10.902	ESI-	223.17	224.177	HMDB0000560	Goshuyic acid	C14H24O2	224.178	2	49.9794	13.354	66.9756	32.0127	39.139	8.9784	15.5238	5.89055	7.93352	27.3927	-1.61612	0.0239207	1.62123	1.25983	Downregulated
154	947	6.399	ESI-	225.113	226.12	HMDB0059729	3,4-Methylenesebacic acid	C12H18O4	226.121	1	34.6834	43.6499	49.809	36.0211	113.139	20.8577	56.1668	17.2824	85.1167	38.8975	-0.34501	0.557287	0.253921	0.363747	No significant
155	951	11.603	ESI-	225.186	226.193	HMDB0002000	Myristoleic acid	C14H26O2	226.193	1	58.2092	53.4029	127.05	20.468	63.0674	29.1117	25.2279	11.609	36.5519	36.7141	-1.21064	0.0757875	1.1204	1.03911	No significant
156	967	7.513	ESI-	227.129	228.136	HMDB0000933	Traumatic acid	C12H20O4	228.136	1	82.7849	85.9757	92.3796	88.4004	93.3106	84.1029	85.8657	89.69	80.7586	80.5538	-0.0731014	0.130946	0.882907	0.909444	No significant
157	970	12.389	ESI-	227.201	228.209	HMDB0000806	Myristic acid	C14H28O2	228.209	2	164.972	325.841	158.813	37.2606	59.0664	23.4585	55.755	49.9596	18.9927	48.3929	-1.92412	0.0660086	1.1804	1.07402	No significant
158	978	0.834	ESI-	228.081	229.089	HMDB0003045	Ergothioneine	C9H15N3O2S	229.088	0	6.84586	4.58507	4.81054	2.65256	10.4438	6.37626	31.5143	9.54243	15.4708	57.9397	2.0423	0.092486	1.03392	0.995764	No significant
159	992	7.222	ESI-	229.144	230.152	HMDB0000623	Dodecanedioic acid	C12H22O4	230.152		95.0406	183.536	54.9403	48.6176	39.5931	44.7733	40.2226	64.3195	34.2152	38.9283	-0.922772	0.179029	0.747077	0.825379	No significant
160	1002	4.405	ESI-	230.996	232.004	HMDB0041789	Vanillin-4-sulfate	C8H8O6S	232.004	2	1233.11	4.34955	3.7851	1.24042	1.86401	59.6302	8.03706	1.11912	96.9278	10.9759	-2.81609	0.412048	0.385052	0.523885	No significant
161	1023	1.762	ESI-	232.998	234.005	HMDB0014878	Riluzole	C8H5F3N2OS	234.007	11	44.9581	131.878	153.703	155.189	90.9472	170.817	206.574	165.815	217.917	322.009	0.909378	0.0205682	1.6868	1.26726	No significant
162	1051	1.762	ESI-	239.015	240.022	HMDB0000192	Cystine	C6H12N2O4S2	240.024	7	6.77009	18.2273	21.7873	18.9396	14.2199	23.856	21.3909	23.2792	27.443	40.1833	0.768159	0.0300041	1.52282	1.21393	No significant
163	1057	7.107	ESI-	239.092	240.1	HMDB0061112	CMPF	C12H16O5	240.1	1	54.7427	4886.15	2792.67	4475.21	4037.09	1366.45	3661.24	980.288	4401.88	8392.94	0.210876	0.755968	0.121497	0.1915	No significant
164	1075	8.008	ESI-	241.087	242.094	HMDB0000273	Thymidine	C10H14N2O5	242.09	17	0.457077	0.466475	0.48817	0.501099	0.64505	0.583543	0.535064	0.624932	0.483363	1.92329	0.698235	0.282621	0.548795	0.668143	No significant
165	1080	9.926	ESI-	241.181	242.188	HMDB0010730	3-Oxotetradecanoic acid	C14H26O3	242.188	1	89.3606	38.2313	121.96	62.0188	80.4008	18.9123	28.8266	13.7608	37.8659	60.1512	-1.29704	0.020796	1.68202	1.27889	Downregulated
166	1082	12.942	ESI-	241.217	242.224	HMDB0000826	Pentadecanoic acid	C15H30O2	242.225	1	2.08219	7.70949	3.5711	0.872461	0.737928	1.03261	1.69168	1.31159	0.851235	1.34577	-1.26441	0.213175	0.671263	0.770684	No significant
167	1087	6.774	ESI-	242.176	243.183	HMDB0013286	N-Undecanoylglycine	C13H25NO3	243.183	0	364.064	408.692	465.395	271.696	383.61	631.523	387.146	271.01	519.339	241.518	0.114978	0.706267	0.151031	0.264391	No significant
168	1099	0.842	ESI-	243.062	244.07	HMDB0000767	Pseudouridine	C9H12N2O6	244.07	0	125.956	121.115	189.924	141.464	174.827	135.942	159.649	200.38	111.267	160.477	0.027372	0.889322	0.0509412	0.09374	No significant
169	1104	7.734	ESI-	243.16	244.167	HMDB0002327	Tridecanedioic acid	C13H24O4	244.167	1	10.7163	76.4688	14.0666	51.8812	26.9368	26.3412	21.3451	20.6563	28.5987	28.8867	-0.517103	0.412836	0.384222	0.531547	No significant
170	1107	10.489	ESI-	243.196	244.204	HMDB0002261	2-Hydroxymyristic acid	C14H28O3	244.204	1	38.2394	37.0392	50.3302	27.0881	31.4981	14.2857	17.4256	13.5778	15.6233	40.5303	-0.860566	0.0330434	1.48092	1.21038	No significant
171	1115	5.17	ESI-	245.012	246.02	HMDB0094710	3-[3-(Sulfooxy)phenyl]propanoic acid	C9H10O6S	246.02	1	2405.4	1.4151	0.479165	0.44293	0.517078	52.4267	0.620852	0.656145	0.567385	0.614464	-5.45542	0.356518	0.447919	0.586069	No significant
172	1129	4.003	ESI-	246.038	247.046	HMDB0015017	Emtricitabine	C8H10FN3O3S	247.043	11	275.036	315.353	36.1118	181.879	374.792	23.351	11.4912	34.8088	56.7484	35.0029	-2.87393	0.00898643	2.04641	1.37452	Downregulated
173	1141	4.797	ESI-	247.082	248.09	HMDB0014350	Pyrimethamine	C12H13ClN4	248.083	27	2.55601	2.17748	1.57282	1.95041	0.782382	4.23982	60.4385	5.2575	18.6845	48.7743	3.926	0.0563875	1.24882	1.10055	No significant
174	1146	3.937	ESI-	248.05	249.057	HMDB0015028	Sulfapyridine	C11H11N3O2S	249.057	1	1.14475	1.27545	1.09045	1.32533	1.36605	1.28933	1.47228	1.27086	1.38575	1.36381	0.128976	0.107668	0.967914	0.964723	No significant
175	1155	3.854	ESI-	249.005	250.012	HMDB0001474	3,4-Dihydroxyphenylglycol O-sulfate	C8H10O7S	250.015	9	16.2938	29.1917	24.8473	42.2326	24.6895	16.5445	8.7772	27.572	13.8645	28.4398	-0.527853	0.181261	0.741695	0.841918	No significant
176	1181	11.929	ESI-	251.201	252.209	HMDB0000477	7Z,10Z-Hexadecadienoic acid	C16H28O2	252.209	0	19.3794	7.68407	33.7125	13.1289	10.6066	4.51213	10.3838	6.86113	3.67844	6.61936	-1.39861	0.0589593	1.22945	1.10496	No significant
177	1202	12.622	ESI-	253.217	254.225	HMDB0003229	Palmitoleic acid	C16H30O2	254.225	0	377.836	138.623	285.44	87.1427	67.8272	31.6367	120.678	109.762	44.3944	102.525	-1.22623	0.119747	0.921736	0.94299	No significant
178	1215	13.43	ESI-	255.233	256.24	HMDB0000220	Palmitic Acid	C16H32O2	256.24	0	136.174	83.0391	69.9836	33.9126	27.568	9.52803	29.879	22.6418	14.1806	58.3558	-1.38162	0.0777462	1.10932	1.04708	No significant
179	1235	8.397	ESI-	257.176	258.183	HMDB0000872	Tetradecanedioic acid	C14H26O4	258.183	0	28.8349	159.573	45.9501	65.7465	302.674	39.4836	35.9079	50.9637	40.5135	65.0897	-1.37776	0.184779	0.733347	0.801813	No significant
180	1236	11.633	ESI-	257.212	258.219	HMDB0061657	3-hydroxypentadecanoic acid	C15H30O3	258.219	0	7.0998	8.31664	19.9385	4.78636	8.12472	5.56852	3.12447	4.26234	3.95232	5.69884	-1.09427	0.0930567	1.03125	0.99622	No significant
181	1245	3.756	ESI-	258.992	259.999	HMDB0041706	Caffeic acid 3-sulfate	C9H8O7S	259.999	0	110.065	64.3977	1.69933	10.5873	14.9809	3.15607	1.84783	2.79247	1.43978	8.98139	-3.46903	0.11288	0.947381	0.953614	No significant
182	1255	3.404	ESI-	259.13	260.137	HMDB0011171	Glutamylleucine	C11H20N2O5	260.137	0	44.1474	96.3733	95.1248	116.595	96.3692	40.1428	60.8914	92.0238	81.991	78.4109	-0.343915	0.244422	0.61186	0.738054	No significant
183	1271	3.612	ESI-	261.007	262.015	HMDB0011719	Homovanillic acid sulfate	C9H10O7S	262.015	0	223.238	92.0238	18.1133	63.7386	24.8932	1.38421	8.78894	1.18388	8.245	4.72923	-4.11638	0.0652548	1.18539	1.0843	No significant
184	1289	3.958	ESI-	263.104	264.111	HMDB0006344	N-Phenylacetylglutamine	C13H16N2O4	264.111	0	169.423	2069.46	229.955	805.527	550.963	455.659	316.04	503.474	659.7	922.683	-0.4208	0.606298	0.217314	0.336733	No significant
185	1328	1.428	ESI-	267.074	268.081	HMDB0000195	Inosine	C10H12N4O5	268.081	1	32.6982	19.7497	105.916	6.68078	33.1451	40.5936	31.4736	325.866	661.158	82.5049	2.5261	0.160801	0.793711	0.866354	No significant
186	1352	5.277	ESI-	269.151	270.158	HMDB0000145	Estrone	C18H22O2	270.162	14	29.9996	6.95614	54.3805	26.8715	49.4105	14.2141	3.10812	6.14546	6.12813	7.20476	-2.18738	0.0169896	1.76982	1.29847	Downregulated
187	1366	12.257	ESI-	271.228	272.235	HMDB0006294	16-Hydroxyhexadecanoic acid	C16H32O3	272.235	1	69.3918	70.6596	93.163	56.4082	57.4814	23.5463	29.6541	29.4526	29.1155	28.6884	-1.30524	0.000274234	3.56188	1.62905	Downregulated
188	1410	9.982	ESI-	277.145	278.152	HMDB0013248	Monoethylhexyl phthalic acid	C16H22O4	278.152	0	7.6268	10.0281	14.757	13.3654	8.5682	8.78615	9.4763	10.0507	7.72279	8.23222	-0.295889	0.1986	0.702021	0.810915	No significant
189	1414	12.253	ESI-	277.217	278.225	HMDB0001388	Linolenic acid	C18H30O2	278.225	0	937.876	245.161	649.969	236.195	330.117	61.8133	108.46	152.085	66.7079	113.727	-2.25459	0.0251491	1.59948	1.248	Downregulated
190	1424	3.384	ESI-	279.099	280.106	HMDB0000706	Aspartylphenylalanine	C13H16N2O5	280.106	0	13.2285	11.7033	9.95973	10.6841	10.989	19.9802	140.225	20.511	66.7049	61.1533	2.44765	0.0507578	1.2945	1.12522	No significant
191	1427	12.885	ESI-	279.233	280.24	HMDB0006270	Linoelaidic acid	C18H32O2	280.24	0	525.906	191.712	363.709	192.658	151.369	71.1041	150.025	105.613	72.3196	150.791	-1.3742	0.0424772	1.37184	1.16749	Downregulated
192	1435	0.844	ESI-	281.055	282.062	HMDB0015573	Niflumic acid	C13H9F3N2O2	282.062	2	18.5724	9.00184	17.0916	7.0073	10.6664	23.7694	18.4492	17.8793	13.8359	19.4546	0.583096	0.0558527	1.25296	1.11927	No significant
193	1440	13.596	ESI-	281.248	282.256	HMDB0000207	Oleic acid	C18H34O2	282.256	0	516.179	141.123	575.851	118.079	74.8776	75.7239	150.552	125.272	61.3119	194.026	-1.23259	0.17515	0.75659	0.837943	No significant
194	1447	1.43	ESI-	282.085	283.092	HMDB0000133	Guanosine	C10H13N5O5	283.092	0	0.61862	0.743043	3.9196	0.830089	0.748936	6.06746	0.783737	16.7089	63.9437	1.74337	3.70146	0.202929	0.692655	0.79598	No significant
195	1459	4.477	ESI-	283.083	284.09	HMDB0011686	p-Cresol glucuronide	C13H16O7	284.09	1	3.07382	44.9464	3.40044	15.08	11.9212	6.11999	5.65472	12.4568	1.90933	40.8873	-0.226486	0.832772	0.0794737	0.144984	No significant
196	1467	10.742	ESI-	283.264	284.272	HMDB0000827	Stearic acid	C18H36O2	284.272	0	3310.98	3288.79	3881.73	5397.58	4443.07	4712.92	1028.76	2060.37	1138.34	1389.78	-0.976187	0.0355065	1.44969	1.19499	No significant
197	1489	9.577	ESI-	285.207	286.215	HMDB0000672	Hexadecanedioic acid	C16H30O4	286.214	1	32.7152	93.1785	28.6463	50.2625	18.775	41.6957	42.8894	33.9944	41.8725	68.9852	0.0373243	0.937324	0.0281105	0.0398704	No significant
198	1515	4.697	ESI-	289.076	290.083	HMDB0002780	Catechin	C15H14O6	290.079	13	0.448228	0.411681	0.486148	0.410397	0.481001	0.653468	0.607565	0.596473	0.489222	1.23412	0.678441	0.0785	1.10513	1.03448	No significant
199	1522	0.794	ESI-	290.006	291.013	HMDB0014627	Brimonidine	C11H10BrN5	291.012	4	21.1483	18.0777	22.8679	16.9144	26.5298	4.22344	3.69111	10.334	3.94902	4.51351	-1.98225	7.62246e-05	4.1179	1.66867	Downregulated
200	1538	3.628	ESI-	293.115	294.122	HMDB0001894	Aspartame	C14H18N2O5	294.122	1	32.6986	35.7437	48.4555	38.1822	35.1745	57.5362	36.9389	54.9757	41.7044	44.3463	0.307806	0.0963014	1.01637	0.998683	No significant
201	1545	10.912	ESI-	293.212	294.22	HMDB0010224	9-HOTE	C18H30O3	294.219	1	12.0765	3.59856	33.146	4.4491	6.18361	2.72451	5.22309	4.14063	3.89923	10.7331	-1.15382	0.283304	0.547748	0.676471	No significant
202	1563	10.341	ESI-	295.228	296.235	HMDB0004702	12,13-EpOME	C18H32O3	296.235	0	46.2919	52.0928	183.338	49.5678	21.1466	13.7969	34.5695	27.1372	17.8739	16.4359	-1.68231	0.13292	0.876409	0.916117	No significant
203	1587	10.564	ESI-	297.244	298.251	HMDB0034297	Ricinoleic acid	C18H34O3	298.251	0	116.565	115.525	175.73	66.3124	47.0604	8.47511	24.9288	30.2082	37.4243	47.3714	-1.81225	0.0128553	1.89092	1.34404	Downregulated
204	1602	11.578	ESI-	299.202	300.209	HMDB0001852	Retinoic acid	C20H28O2	300.209	0	271.691	206.586	251.491	187.258	225.804	247.998	210.838	238.024	213.301	161.418	-0.0928729	0.522679	0.281765	0.394385	No significant
205	1606	11.296	ESI-	299.259	300.266	HMDB0062549	2-hydroxystearic acid	C18H36O3	300.266	0	54.2459	105.431	49.1687	34.4397	31.1916	12.762	35.3918	25.4369	21.6703	16.0401	-1.30222	0.0471701	1.32633	1.14263	Downregulated
206	1624	12.151	ESI-	301.217	302.225	HMDB0247751	Abietic acid	C20H30O2	302.225	0	60.7046	94.7202	125.994	80.5126	55.3129	10.2401	28.1563	29.6515	19.9759	54.852	-1.54613	0.00588862	2.22999	1.43563	Downregulated
207	1632	12.743	ESI-	303.233	304.24	HMDB0001043	Arachidonic acid	C20H32O2	304.24	1	99.6349	88.4249	142.652	99.4437	64.5393	29.0905	73.4614	67.6172	52.6915	97.1679	-0.628338	0.0734273	1.13414	1.07063	No significant
208	1647	13.158	ESI-	305.248	306.256	HMDB0247333	Dihomo--linolenic acid	C20H34O2	306.256	0	8.06818	3.07698	10.0361	3.65805	3.03305	0.614346	1.06688	1.16406	0.961152	2.53311	-2.13638	0.020457	1.68916	1.28303	Downregulated
209	1657	1.224	ESI-	307.035	308.042	HMDB0001409	dUMP	C9H13N2O8P	308.041	4	103.414	72.7126	95.8039	86.4839	102.045	125.973	110.037	81.0279	137.054	89.9664	0.240689	0.20022	0.698491	0.805324	No significant
210	1664	13.787	ESI-	307.264	308.272	HMDB0005060	Eicosadienoic acid	C20H36O2	308.272	0	14.8179	1.82899	2.40224	2.64559	1.57767	0.447674	0.934828	0.68233	0.457938	2.00297	-2.36239	0.181857	0.74027	0.826863	No significant
211	1666	0.846	ESI-	308.099	309.106	HMDB0000230	Acetylneuraminic acid	C11H19NO9	309.106	1	17.901	15.282	22.0596	15.1787	12.925	28.5128	32.1496	25.7551	28.08	27.2649	0.766284	0.000261503	3.58252	1.63028	No significant
212	1671	2.681	ESI-	309.11	310.117	HMDB0256433	Phenylalanine glutamate	C14H18N2O6	310.116	1	6.76731	10.9115	11.7925	12.4188	10.2893	11.6536	14.3557	8.96432	10.4772	7.64451	0.0251027	0.906961	0.0424112	0.0722131	No significant
213	1681	11.588	ESI-	309.28	310.287	HMDB0034296	11-Eicosenoic acid	C20H38O2	310.287	0	264.145	282.704	107.319	345.32	205.158	264.03	64.3981	138.197	94.686	73.2474	-0.924783	0.0691496	1.16021	1.07347	No significant
214	1707	10.102	ESI-	311.223	312.23	HMDB0006940	9-HPODE	C18H32O4	312.23	1	198.102	276.697	107.401	72.7106	125.585	380.636	240.866	253.978	240.348	293.846	0.852897	0.0235106	1.62874	1.26938	No significant
215	1733	10.76	ESI-	313.239	314.246	HMDB0004705	12,13-DHOME	C18H34O4	314.246	1	37.2019	50.1877	34.8732	50.1131	32.9286	38.8601	30.9809	36.2115	32.9596	28.8676	-0.290338	0.110804	0.955446	0.971235	No significant
216	1754	9.708	ESI-	315.254	316.261	HMDB0302281	9,10-Dihydroxystearic acid	C18H36O4	316.261	0	40.8342	25.6621	26.2486	22.1281	15.067	20.5147	37.5449	30.6809	14.9851	19.6576	-0.0746999	0.829271	0.0813035	0.147592	No significant
217	1763	5.096	ESI-	317.114	318.122	HMDB0060950	fluvoxamino acid	C14H17F3N2O3	318.119	8	55.1686	42.5454	76.6531	189.383	42.1857	48.1312	23.1417	29.755	42.2281	54.8571	-1.03493	0.181076	0.742139	0.849935	No significant
218	1767	10.671	ESI-	317.212	318.22	HMDB0010202	12-HEPE	C20H30O3	318.219	0	39.1539	37.6027	40.7354	30.6562	38.3645	54.2754	48.9897	40.9455	40.838	44.8069	0.301454	0.0231831	1.63483	1.27396	No significant
219	1782	10.751	ESI-	319.228	320.235	HMDB0003876	15-HETE	C20H32O3	320.235	0	6.10963	21.4134	16.2906	81.01	26.8196	1.99076	151.537	8.62694	0.706729	0.863334	0.110591	0.94256	0.0256908	0.0334041	No significant
220	1822	11.681	ESI-	325.184	326.192	HMDB0031031	Dodecylbenzenesulfonic acid	C18H30O3S	326.192	0	221.384	67.3581	283.161	32.9013	75.7815	45.8331	49.4263	223.738	342.111	38.5212	0.0398135	0.962477	0.0166095	0.0396083	No significant
221	1828	1.819	ESI-	326.088	327.096	HMDB0010316	Acetaminophen glucuronide	C14H17NO8	327.095	0	2560.15	0.577875	2.13149	0.643067	0.644062	2854.44	0.774798	2791.72	0.733222	32.9359	1.14757	0.488342	0.311276	0.453863	No significant
222	1839	12.563	ESI-	327.233	328.24	HMDB0002183	Docosahexaenoic acid	C22H32O2	328.24	1	96.961	141.242	209.333	188.387	105.375	28.4064	48.5289	32.404	33.0248	90.4055	-1.67115	0.00359185	2.44468	1.48575	Downregulated
223	1860	11.141	ESI-	329.128	330.135	HMDB0257110	Ranitidine N-oxide	C13H22N4O4S	330.136	2	17.6524	16.1819	5.85828	2.2162	3.14372	1.43218	2.50067	3.4755	1.54226	1.99095	-2.04179	0.0733917	1.13435	1.05217	No significant
224	1862	1.481	ESI-	329.157	330.164	HMDB0256615	Pirsidomine	C17H22N4O3	330.169	15	4.86407	23.3986	12.9002	30.9003	17.8721	6.27743	13.7886	17.8504	14.3629	13.4518	-0.452311	0.345016	0.462161	0.615449	No significant
225	1865	6.901	ESI-	329.233	330.241	HMDB0004708	Pinellic acid	C18H34O5	330.241	1	19.6328	23.2213	100.691	30.7088	23.4422	21.7683	18.6731	16.6403	24.557	16.0599	-1.01687	0.232352	0.633854	0.745599	No significant
226	1866	12.883	ESI-	329.249	330.256	HMDB0006528	Docosapentaenoic acid	C22H34O2	330.256	1	12.5115	5.77082	13.4265	6.47217	4.45456	1.71296	4.77706	2.28116	1.86403	8.21523	-1.17746	0.0651189	1.18629	1.09023	No significant
227	1881	8.078	ESI-	331.249	332.257	HMDB0034295	Floionolic acid	C18H36O5	332.256	1	25.7913	23.6906	24.3881	30.1481	29.1112	27.9271	29.1928	37.9557	29.2604	27.3398	0.188163	0.149447	0.825513	0.878895	No significant
228	1882	13.422	ESI-	331.265	332.272	HMDB0002226	Adrenic acid	C22H36O2	332.272	2	4.76508	2.27428	3.34946	1.14777	1.05327	0.394654	2.579	0.821628	0.78895	10.4967	0.260464	0.812531	0.0901599	0.143436	No significant
229	1926	10.312	ESI-	337.239	338.246	HMDB0002311	8,9-DiHETrE	C20H34O4	338.246	1	2.78276	2.08646	2.32769	3.83025	1.79748	2.63176	0.780067	2.34443	49.0308	2.70927	2.16455	0.369518	0.432365	0.57569	No significant
230	1932	12.908	ESI-	339.2	340.207	HMDB0003033	Canrenone	C22H28O3	340.204	9	12.9112	0.47097	4.23795	0.440942	0.190828	0.380909	1.07195	1.15798	2.67227	0.393324	-1.68499	0.338273	0.470732	0.606728	No significant
231	1954	3.863	ESI-	343.071	344.079	HMDB0259730	Usnic acid	C18H16O7	344.09	31	7.66957	23.9589	17.8416	51.8282	19.1823	7.77182	4.28007	16.1548	5.79533	21.0699	-1.12941	0.145051	0.83848	0.91099	No significant
232	1956	6.682	ESI-	343.122	344.129	HMDB0002928	Maltitol	C12H24O11	344.132	7	0.446774	0.505248	0.436906	0.451699	0.499353	0.488085	32.8469	0.494661	14.1339	0.486777	4.37194	0.185328	0.73206	0.815741	No significant
233	1978	12.251	ESI-	345.204	346.212	HMDB0001547	Corticosterone	C21H30O4	346.214	8	40.289	11.9099	17.3084	5.40865	5.65564	1.75615	4.33911	4.35551	1.86688	3.47203	-2.35129	0.0797339	1.09836	1.0372	No significant
234	1998	5.379	ESI-	349.202	350.209	HMDB0010410	Resolvin E1	C20H30O5	350.209	0	33.4411	20.5081	0.479826	2.53405	13.9076	0.704614	0.45751	1.40119	0.488699	0.58183	-4.28562	0.0573443	1.24151	1.09893	No significant
235	2001	8.046	ESI-	350.028	351.035	HMDB0014952	Meloxicam	C14H13N3O4S2	351.035	0	61.7063	58.2081	67.6822	48.2327	64.4644	52.5717	60.9597	57.1763	51.1366	48.393	-0.152148	0.173485	0.760737	0.819602	No significant
236	2048	13.431	ESI-	356.161	357.168	HMDB0015147	Cinacalcet	C22H22F3N	357.17	6	5.0152	5.22111	7.77565	5.00049	3.0867	0.620311	2.43663	1.10387	1.85118	11.0055	-0.616986	0.404882	0.392672	0.547165	No significant
237	2118	6.631	ESI-	367.158	368.166	HMDB0002833	Testosterone sulfate	C19H28O5S	368.166	1	9065.1	6378.1	9136.22	8629.45	11573.2	684.2	108.608	694.599	144.013	1563.14	-3.80923	1.15558e-05	4.9372	1.71853	Downregulated
238	2121	11.578	ESI-	367.189	368.196	HMDB0114764	LPA 13:0	C16H33O7P	368.196	0	82.9983	78.0481	62.9641	40.6857	40.5998	57.0693	42.9913	50.8643	46.5978	38.3091	-0.372451	0.182871	0.737856	0.814174	No significant
239	2192	3.313	ESI-	378.097	379.104	HMDB0001066	S-Lactoylglutathione	C13H21N3O8S	379.105	3	55.8029	62.5264	70.9068	64.8773	76.0505	70.7083	57.2401	81.4899	99.9076	105.989	0.331092	0.116463	0.933813	0.948972	No significant
240	2195	8.839	ESI-	378.242	379.249	HMDB0000277	Sphingosine 1-phosphate	C18H38NO5P	379.249	1	249.697	204.388	326.13	229.801	300.479	209.172	300.64	235.474	263.238	180.339	-0.140529	0.450682	0.34613	0.473663	No significant
241	2200	7.112	ESI-	379.01	380.018	HMDB0060792	6-Thioxanthylic acid	C10H13N4O8PS	380.019	4	0.421811	9.02123	7.44002	9.61501	8.91547	3.78948	9.05067	1.38431	9.61321	15.6319	0.15644	0.794481	0.0999165	0.159315	No significant
242	2250	3.935	ESI-	386.013	387.02	HMDB0001245	dCDP	C9H15N3O10P2	387.023	9	1.29987	1.74552	3.50517	2.83299	3.51565	1.51082	3.44066	5.49095	4.23759	4.04299	0.537532	0.180345	0.743896	0.824975	No significant
243	2272	9.229	ESI-	389.27	390.277	HMDB0000328	12-Ketodeoxycholic acid	C24H38O4	390.277	1	2.11781	8.10723	0.793293	4.40253	1.57384	4.33191	2.45276	2.54778	4.37687	4.17571	0.073668	0.901463	0.0450522	0.075152	No significant
244	2282	9.605	ESI-	391.285	392.293	HMDB0000626	Deoxycholic Acid	C24H40O4	392.293	0	30.1631	441.986	13.5709	1072.62	147.102	45.3847	79.8431	88.1028	90.8031	265.682	-1.58158	0.293702	0.532094	0.68679	No significant
245	2289	4.447	ESI-	392.048	393.055	HMDB0060413	6-Methylthioguanosine monophosphate	C11H16N5O7PS	393.051	12	0.902964	31.838	0.687467	4.62802	2.58782	0.559373	0.519987	0.663938	0.460151	2.10653	-3.2373	0.258758	0.587106	0.706991	No significant
246	2313	7.525	ESI-	395.19	396.197	HMDB0000774	Pregnenolone sulfate	C21H32O5S	396.197	0	196.945	119.012	120.694	217.133	187.68	17.9532	10.2978	16.8276	8.16265	95.3008	-2.50203	0.000736859	3.13262	1.59012	Downregulated
247	2371	7.923	ESI-	405.265	406.272	HMDB0000502	3-Oxocholic acid	C24H38O5	406.272	1	2.17447	2.81551	2.56027	2.42267	1.839	4.25192	2.12778	2.09093	9.53199	2.91688	0.824604	0.230409	0.6375	0.753493	No significant
248	2382	7.998	ESI-	407.28	408.288	HMDB0000865	Muricholic acid	C24H40O5	408.288	0	177.959	35.7987	16.551	76.1977	2468.53	13.3263	27.9577	58.0591	22.7484	148.918	-3.35609	0.327133	0.485276	0.602682	No significant
249	2464	7.856	ESI-	424.247	425.254	HMDB0011470	LPE 14:0	C19H40NO7P	425.254	0	51395.4	47584.8	47928.6	41854.3	50661.3	53374.7	54416.9	60257.6	54270.3	47316.5	0.171443	0.0523783	1.28085	1.14291	No significant
250	2517	11.018	ESI-	433.236	434.243	HMDB0007856	LPA 18:2	C21H39O7P	434.243	0	39.6922	64.0557	31.2692	33.4161	61.4723	11.0634	21.4437	13.6993	17.5449	8.20891	-1.67577	0.00269125	2.57005	1.48607	Downregulated
251	2530	8.698	ESI-	435.276	436.283	HMDB0029949	Pangamic acid	C20H40N2O8	436.278	10	1.62805	4.64421	2.2145	8.58278	20.1808	1.71585	11.8927	3.66741	68.2952	9.45855	1.35112	0.397169	0.401024	0.547159	No significant
252	2533	10.455	ESI-	436.283	437.291	HMDB0011152	LPE 16:0	C21H44NO6P	437.291	0	72.5802	106.94	134.859	128.655	130.594	70.6368	75.6455	78.7716	108.155	53.424	-0.569149	0.0335057	1.47488	1.20169	No significant
253	2568	5.256	ESI-	443.147	444.154	HMDB0014399	Doxycycline	C22H24N2O8	444.153	1	0.461705	0.430545	0.414445	0.450052	0.433634	0.547259	0.492449	0.533483	0.499694	0.465739	0.212865	0.00319354	2.49573	1.48641	No significant
254	2596	8.072	ESI-	448.307	449.314	HMDB0000637	Glycochenodeoxycholic acid	C26H43NO5	449.314	0	2801.1	910.042	223.088	1642.3	839.229	2447.08	105.409	1577.29	596.808	682.451	-0.24625	0.748335	0.125904	0.209474	No significant
255	2607	9.25	ESI-	450.263	451.27	HMDB0011504	LPE 16:1	C21H42NO7P	451.27	1	53.1879	50.9498	25.4999	50.0516	33.6628	20.9056	48.1841	13.5769	25.6736	15.3664	-0.786312	0.0635053	1.19719	1.09508	No significant
256	2617	10.082	ESI-	452.279	453.286	HMDB0011503	LPC 16:0	C21H44NO7P	453.286	1	879.688	825.107	560.105	737.698	533.563	469.211	494.193	490.152	555.502	479.064	-0.507127	0.0184127	1.73488	1.30277	No significant
257	2635	8.281	ESI-	455.248	456.255	HMDB0000907	Sulfolithocholic acid	C24H40O6S	456.255	1	4.09928	72.5059	0.86798	72.0317	10.4448	4.73167	7.62754	33.6156	9.94853	14.4552	-1.18441	0.330627	0.480661	0.632714	No significant
258	2643	10.994	ESI-	457.236	458.244	HMDB0114742	LPA 20:4	C23H39O7P	458.243	1	15.0876	17.5337	17.9606	14.7353	26.6233	22.8513	322.079	53.5416	51.3687	28.1479	2.3782	0.212486	0.672669	0.7718	No significant
259	2670	7.032	ESI-	464.301	465.309	HMDB0000138	Glycocholic acid	C26H43NO6	465.309	0	986.641	131.375	42.6146	384.687	358.6	195.437	35.7637	603.334	119.441	116.974	-0.830081	0.413527	0.383496	0.523179	No significant
260	2705	7.235	ESI-	471.243	472.25	HMDB0002586	Chenodeoxycholic acid 3-sulfate	C24H40O7S	472.249	1	1.5351	108.696	10.5961	112.546	1.87303	6.65572	1.93129	11.0174	0.801931	48.7634	-1.76596	0.261568	0.582416	0.724748	No significant
261	2709	8.449	ESI-	471.312	472.32	HMDB0259282	triterpenoids	C29H44O5	472.319	1	3.96098	0.503049	0.47631	0.464651	11.1166	15.1005	0.493143	4.36687	0.467588	0.457996	0.338196	0.809671	0.0916916	0.178143	No significant
262	2725	9.058	ESI-	474.263	475.27	HMDB0011509	LPE 18:3	C23H42NO7P	475.27	0	88.7384	76.7031	45.3064	85.6957	108.711	22.2635	13.1423	22.166	20.773	6.15805	-2.2614	0.000351849	3.45364	1.61467	Downregulated
263	2731	9.667	ESI-	476.278	477.286	HMDB0011507	LPE 18:2	C23H44NO7P	477.286	0	2411.94	2312.96	901.1	1731.17	1462.53	615.96	789.569	545.941	524.032	201.747	-1.71998	0.00314578	2.50227	1.48472	Downregulated
264	2739	9.329	ESI-	478.198	479.206	HMDB0014760	Nicardipine	C26H29N3O6	479.206	0	10.0593	7.11612	12.9377	33.1691	4.56376	7.83851	1.07662	3.14206	3.65769	5.62971	-1.66839	0.112967	0.94705	0.978962	No significant
265	2740	9.307	ESI-	478.292	479.301	HMDB0011505	LPE 18:1	C23H46NO7P	479.301	0	1464.55	1460.03	1346.84	1803.98	1273.28	612.715	1586.62	519.861	808.78	441.28	-0.888617	0.017507	1.75679	1.3116	No significant
266	2752	11.38	ESI-	480.309	481.317	HMDB0011130	LPE 18:0	C23H48NO7P	481.317	0	500.895	344.758	225.093	278.855	181.993	139.673	175.672	162.806	166.783	132.525	-0.978195	0.0280782	1.55163	1.23753	No significant
267	2769	8.308	ESI-	482.295	483.302	HMDB0000722	Lithocholyltaurine	C26H45NO5S	483.302	0	0.679182	3.52531	0.477043	25.0559	0.482054	0.599122	0.643309	3.51042	0.531047	0.898952	-2.28913	0.347986	0.458438	0.621845	No significant
268	2781	7.863	ESI-	485.271	486.278	HMDB0114752	LPA 22:4	C25H43O7P	486.275	7	10873.7	10113.8	10263.2	8920.59	11154.6	11711.5	11652.6	12332.8	11219.9	10073.5	0.151027	0.06884	1.16216	1.09153	No significant
269	2795	11.31	ESI-	489.358	490.366	HMDB0251740	Eldecalcitol	C30H50O5	490.366	0	21.368	5.76765	12.2124	10.3962	8.76601	6.33393	12.4634	3.60617	4.84542	12.2846	-0.565614	0.274665	0.561197	0.696369	No significant
270	2844	9.115	ESI-	498.263	499.27	HMDB0011519	LPE 20:5	C25H42NO7P	499.27	1	122.576	239.458	85.8423	119.648	50.5314	32.1083	46.2488	43.8545	23.425	21.7042	-1.88495	0.0231681	1.63511	1.26668	Downregulated
271	2847	7.06	ESI-	498.29	499.297	HMDB0000896	Taurodeoxycholic acid	C26H45NO6S	499.297	1	334.664	60.6081	45.7396	271.563	133.961	735.675	16.0664	371.16	158.109	51.2722	0.654258	0.520517	0.283565	0.41982	No significant
272	2859	9.699	ESI-	500.278	501.286	HMDB0011518	LPE 20:4	C25H44NO7P	501.286	1	1331.32	801.334	694.366	874.965	589.273	475.344	862.611	746.738	572.869	471.358	-0.455736	0.158363	0.800347	0.873208	No significant
273	2865	10.12	ESI-	502.294	503.301	HMDB0011515	LPE 20:3	C25H46NO7P	503.301	1	95.7373	69.771	49.6985	53.8665	47.0661	16.0428	22.9705	29.7921	19.3149	22.0278	-1.52112	0.00222021	2.65361	1.51306	Downregulated
274	2880	10.493	ESI-	506.322	507.333	HMDB0011512	LPE 20:4	C25H50NO7P	507.332	0	7813.61	6739.68	5796.78	5222.41	6239.03	2948.54	4114.75	2826.29	2759.48	2071.72	-1.11169	0.000257065	3.58996	1.62807	Downregulated
275	2914	7.616	ESI-	512.269	513.276	HMDB0002639	Sulfolithocholylglycine	C26H43NO7S	513.276	0	136.576	1119.15	6.34353	2315.56	142.47	35.5281	238.874	208.857	73.0582	56.8514	-2.60099	0.198093	0.703131	0.819945	No significant
276	2927	6.309	ESI-	514.285	515.292	HMDB0000036	Taurocholic acid	C26H45NO7S	515.292	1	83.3313	8.66883	6.22481	53.1448	40.5569	69.643	5.8394	182.479	43.7951	15.2884	0.724133	0.494033	0.306244	0.443678	No significant
277	2960	9.67	ESI-	524.279	525.286	HMDB0011526	LPE 22:6	C27H44NO7P	525.286	0	523.689	626.398	678.121	751.505	459.324	444.476	877.798	496.423	654.365	568.147	0.00102996	0.996367	0.00158067	0.016894	No significant
278	2970	9.154	ESI-	526.293	527.301	HMDB0011525	LPE 22:5	C27H46NO7P	527.301	0	473.592	1246.97	750.291	972.232	562.689	163.127	227.008	264.922	172.495	220.048	-1.93499	0.00310415	2.50806	1.49227	Downregulated
279	2993	9.75	ESI-	528.308	529.317	HMDB0011523	LPC 20:4	C27H48NO7P	529.317	1	2716.28	2043.73	2932.9	3143.97	3010.2	1706.06	2713.61	2695.88	2134.73	2237.5	-0.269483	0.119546	0.922466	0.950792	No significant
280	3138	10.494	ESI-	566.346	567.354	HMDB0010404	LPC 22:6	C30H50NO7P	567.332	37	7719.99	6660.68	5728.17	5161.83	6169.23	2917.81	4077.48	2798.08	2726.51	2039.91	-1.11061	0.000262623	3.58067	1.62716	Downregulated
281	3148	6.91	ESI-	567.318	568.325	HMDB0002596	Deoxycholic acid 3-glucuronide	C30H48O10	568.325	1	17.8055	30.5362	40.1089	66.9759	22.3415	40.8392	26.7709	39.5115	12.2766	62.2456	0.0311171	0.950207	0.0221817	0.0164697	No significant
282	3159	10.21	ESI-	571.289	572.297	HMDB0061695	LPI 16:0	C25H49O12P	572.296	1	36.5291	37.103	57.5889	43.4003	32.7139	31.8549	31.175	22.916	41.5414	31.9339	-0.379123	0.107167	0.969938	0.975118	No significant
283	3172	6.755	ESI-	288.62	579.254	HMDB0002486	Taurochenodeoxycholate-3-sulfate	C26H45NO9S2	579.254	1	17.842	90.2613	9.07733	22.9169	16.5281	179.997	50.5557	66.1575	85.431	20.9562	1.36381	0.148525	0.828199	0.893853	No significant
284	3188	8.189	ESI-	581.241	582.248	HMDB0001008	Biliverdin	C33H34N4O6	582.248	1	18.6996	18.8568	43.3439	101.269	22.1108	22.3095	4.76671	12.8936	12.0846	23.7245	-1.43068	0.150635	0.822075	0.901926	No significant
285	3197	7.009	ESI-	583.256	584.264	HMDB0000054	Bilirubin	C33H36N4O6	584.263	1	162.458	153.902	433.104	694.944	212.572	120.621	36.6184	89.7196	64.2593	103.672	-1.99776	0.0457536	1.33958	1.16898	Downregulated
286	3230	5.77	ESI-	589.304	590.311	HMDB0004158	Urobilinogen	C33H42N4O6	590.31	1	0.46733	2.14465	5.3261	25.3295	0.891539	23.3461	5.21339	2.63241	2.51762	55.3491	1.38249	0.355274	0.449436	0.569886	No significant
287	3258	11.703	ESI-	594.378	595.385	HMDB0288856	LPC 20:1	C28H54NO10P	595.349	61	26.9158	22.9673	17.5633	14.1322	13.3441	5.0953	6.80417	5.16788	5.2535	4.10788	-1.84465	0.000843114	3.07411	1.5736	Downregulated
288	3271	10.764	ESI-	597.305	598.312	HMDB0061693	LPI 18:1	C27H51O12P	598.312	1	77.1383	112.305	97.6783	104.418	136.988	88.0806	53.7131	43.8575	84.7618	54.406	-0.702343	0.0152655	1.81629	1.30886	No significant
289	3284	14.522	ESI-	599.321	600.328	HMDB0240261	LPI 18:0	C27H53O12P	600.327	1	30.3887	20.9504	24.7443	26.7251	50.5204	50.8327	44.6586	21.1508	51.6631	50.8382	0.515246	0.129569	0.8875	0.929848	No significant
290	3366	9.737	ESI-	619.29	620.297	HMDB0061690	LPI 20:4	C29H49O12P	620.296	1	205.648	216.656	220.045	449.592	310.539	303.7	344.748	245.861	288.414	392.91	0.167952	0.529008	0.276538	0.385176	No significant
291	3391	6.935	ESI-	624.339	625.347	HMDB0002579	Glycochenodeoxycholic acid 3-glucuronide	C32H51NO11	625.346	1	62.2061	365.471	11.5483	1243.12	49.0217	238.978	407.726	104.878	312.8	110.674	-0.559182	0.65558	0.183374	0.314734	No significant
292	3684	14.52	ESI-	885.551	886.558	HMDB0009815	PI 38:4	C47H83O13P	886.557	2	24.8326	13.2947	12.2391	14.9344	11.1744	114.868	96.9821	111.508	100.191	200.319	3.02818	0.000475189	3.32313	1.60033	Upregulated
293	3841	13.834	ESI+	74.097	73.0897	HMDB0031321	Butylamine	C4H11N	73.0891	8	76.4907	76.8681	67.1292	54.1958	56.8053	2042.56	2231.74	3306.3	2756.24	3003.21	5.33066	4.01993e-06	5.39578	1.73721	Upregulated
294	3873	0.903	ESI+	79.0218	78.0145	HMDB0002151	Dimethyl sulfoxide	C2H6OS	78.0139	7	54904.2	67814.2	62361.6	60328.4	61582.2	70642.3	60568.7	68811.5	64210.2	64955.1	0.100716	0.141989	0.847746	0.904407	No significant
295	3887	3.331	ESI+	80.05	79.0427	HMDB0000926	Pyridine	C5H5N	79.0422	7	302.602	250.49	321.916	271.333	284.15	276.753	242.507	263.338	225.792	218.653	-0.221325	0.0391297	1.40749	1.17097	No significant
296	3955	0.797	ESI+	86.0606	85.0529	HMDB0254513	Methacrylamide	C4H7NO	85.0528	1	2113.65	1552.88	1343.39	1912.02	1622.83	1879.96	1133.76	2127.9	1568.44	1657.91	-0.0301627	0.873289	0.058842	0.107196	No significant
297	3956	1.488	ESI+	86.0606	85.0533	HMDB0002039	2-Pyrrolidinone	C4H7NO	85.0528	7	17.446	3.71379	16.3579	3.47767	3.02063	104.33	247.955	272.128	282.305	113.542	4.53477	0.00111246	2.95372	1.55968	Upregulated
298	3960	0.885	ESI+	86.0969	85.0896	HMDB0034301	Piperidine	C5H11N	85.0891	6	498.592	920.406	664.346	1076.21	769.506	477.397	607.136	653.276	754.094	682.925	-0.307505	0.207834	0.682284	0.797292	No significant
299	3969	0.82	ESI+	87.0446	86.0373	HMDB0258537	Succinaldehyde	C4H6O2	86.0368	6	25.7318	14.2149	18.2673	13.8883	17.5953	11.4897	14.751	8.18126	13.4192	10.2776	-0.626064	0.0315642	1.5008	1.20923	No significant
300	4016	13.831	ESI+	94.0655	93.058	HMDB0003012	Aniline	C6H7N	93.0578	2	11.8087	12.5542	10.4301	8.6402	8.52015	122.39	142.105	200.958	188.806	219.563	4.07205	1.8962e-05	4.72212	1.70914	Upregulated
301	4024	1.258	ESI+	95.0496	94.0423	HMDB0000228	Phenol	C6H6O	94.0419	4	78.9347	145.935	160.769	117.097	157.396	219.388	230.341	155.502	188.398	247.469	0.657281	0.00933114	2.03007	1.3818	No significant
302	4026	3.938	ESI+	95.0609	94.0535	HMDB0245026	2-Aminopyridine	C5H6N2	94.0531	5	10.1104	10.6625	9.44464	8.51553	8.77546	8.28312	13.1857	0.902296	7.35731	8.82454	-0.301346	0.400109	0.397822	0.54111	No significant
303	4120	8.687	ESI+	98.9846	97.9773	HMDB0001429	Phosphate	H3O4P	97.9769	4	349.669	329.804	342.321	354.075	377.767	361.106	380.814	387.691	351.915	337.408	0.0527438	0.31415	0.502863	0.645395	No significant
304	4144	13.834	ESI+	100.112	99.1051	HMDB0031404	Cyclohexylamine	C6H13N	99.1048	4	3.4153	3.68893	3.76911	2.69282	2.78829	104.12	102.877	204.7	168.01	213.646	5.60021	0.000181769	3.74048	1.64434	Upregulated
305	4195	0.813	ESI+	102.055	101.048	HMDB0036458	1-Aminocyclopropanecarboxylic acid	C4H7NO2	101.048	5	862.83	690.092	893.251	572.516	776.543	434.122	699.404	485.622	414.082	725.8	-0.460027	0.04798	1.31894	1.14057	No significant
306	4201	13.831	ESI+	102.128	101.121	HMDB0032323	Hexylamine	C6H15N	101.12	2	174.332	164.768	171.579	140.351	127.316	6190.38	7242.23	9129.12	9117.64	9119.58	5.71198	1.11523e-06	5.95263	1.75262	Upregulated
307	4214	0.796	ESI+	103.039	102.032	HMDB0000005	2-Ketobutyric acid	C4H6O3	102.032	3	1042.55	897.723	1672.83	1307.42	1086.59	1538.41	2252.17	965.697	1765.32	1796.74	0.469621	0.100639	0.997235	0.975894	No significant
308	4220	9.759	ESI+	103.076	102.068	HMDB0000718	Isovaleric acid	C5H10O2	102.068	3	71.3526	41.9406	68.8971	42.1523	78.4497	38.9382	30.4564	37.1308	87.9494	32.8676	-0.413463	0.28651	0.54286	0.655546	No significant
309	4223	0.848	ESI+	103.123	102.116	HMDB0002322	Cadaverine	C5H14N2	102.116	3	92.3738	121.395	93.0058	107.856	93.4492	112.872	110.505	123.588	116.871	96.3714	0.140905	0.19033	0.720493	0.809593	No significant
310	4283	14.522	ESI+	108.081	107.074	HMDB0033871	Benzylamine	C7H9N	107.073	1	15.4281	21.7986	17.0689	21.0938	33.0305	23.2555	23.2057	37.2665	18.4753	42.6011	0.417475	0.227606	0.642816	0.753285	No significant
311	4290	1.263	ESI+	109.065	108.058	HMDB0001858	Cresol	C7H8O	108.058	4	130.321	254.067	235.963	197.847	179.111	230.862	489.954	301.929	328.513	278.809	0.708819	0.0328017	1.4841	1.20447	No significant
312	4298	3.083	ESI+	110.028	109.021	HMDB0000965	Hypotaurine	C2H7NO2S	109.02	12	4.46996	0.434482	0.548672	0.45273	0.496041	10.223	0.459412	32.5754	0.429601	0.446625	2.78532	0.264041	0.578329	0.706183	No significant
313	4301	3.058	ESI+	110.06	109.053	HMDB0001169	4-Aminophenol	C6H7NO	109.053	2	719.865	25.0833	43.2818	38.5323	42.6435	7633.41	33.9912	7373.22	39.4715	104.792	4.12646	0.156121	0.80654	0.877214	No significant
314	4321	3.055	ESI+	111.044	110.037	HMDB0002434	Hydroquinone	C6H6O2	110.037	9	683.168	145.561	176.566	159.428	171.713	1867.93	23.0098	1794.52	173.867	159.926	1.58854	0.250511	0.601173	0.7287	No significant
315	4344	0.784	ESI+	112.087	111.08	HMDB0000870	Histamine	C5H9N3	111.08	0	10.9159	13.7029	13.5224	24.9458	8.45545	13.797	23.6023	15.3831	19.1956	21.297	0.382689	0.232059	0.634401	0.718125	No significant
316	4356	0.915	ESI+	113.023	112.016	HMDB0000617	2-Furoic acid	C5H4O3	112.016	0	172.535	62.7505	137.318	67.7469	96.819	129.773	127.93	118.44	67.1456	50.3012	-0.122064	0.753344	0.123007	0.195223	No significant
317	4371	0.798	ESI+	114.066	113.059	HMDB0000562	Creatinine	C4H7N3O	113.059	1	721.336	681.013	533.876	571.108	702.664	552.55	339.875	384.483	500.067	654.936	-0.400482	0.0519387	1.28451	1.12111	No significant
318	4381	1.02	ESI+	115.007	113.999	HMDB0247933	Acetylenedicarboxylic acid	C4H2O4	113.995	37	8.76476	8.78904	8.89077	10.7151	7.72291	11.0735	6.71468	11.4085	7.99532	7.78944	0.00317693	0.985565	0.00631473	0.00640613	No significant
319	4401	0.811	ESI+	116.071	115.063	HMDB0000162	Proline	C5H9NO2	115.063	1	184.931	231.698	243.527	282.309	298.253	229.398	348.789	243.355	290.043	242.453	0.126093	0.467887	0.329859	0.464211	No significant
320	4411	0.85	ESI+	117.055	116.047	HMDB0000720	Levulinic acid	C5H8O3	116.047	1	30.7487	3.24973	3.1312	3.4921	2.78756	3.14574	13.8062	3.27332	6.34061	6.9981	-0.37109	0.745009	0.127839	0.215045	No significant
321	4424	14.714	ESI+	118.065	117.058	HMDB0000738	Indole	C8H7N	117.058	1	111.608	111.051	163.887	156.782	183.903	150.167	105.684	121.054	122.297	133.176	-0.201624	0.27999	0.552857	0.673897	No significant
322	4426	0.797	ESI+	118.086	117.079	HMDB0000883	Valine	C5H11NO2	117.079	1	2345.57	1594.8	1383.19	1920.84	1645.56	1916.24	1162.98	2142.49	1625.02	1717.82	-0.0537994	0.787063	0.103991	0.178703	No significant
323	4439	5.83	ESI+	119.037	118.029	HMDB0000254	Succinic acid	C4H6O4	118.027	24	43.5291	46.8429	53.4256	49.8388	56.5538	57.174	51.2161	48.272	48.9369	47.6862	0.0177374	0.835646	0.0779779	0.149892	No significant
324	4445	5.434	ESI+	119.073	118.066	HMDB0001863	2-Hydroxyvaleric acid	C5H10O3	118.063	22	11.2878	11.6966	14.9338	12.3094	12.6675	13.3614	12.1977	14.4487	13.7823	14.4283	0.117213	0.198353	0.702561	0.798666	No significant
325	4456	2.236	ESI+	120.066	119.058	HMDB0000167	Threonine	C4H9NO3	119.058	1	0.668316	6.74337	6.42396	0.716621	25.7846	37.0855	0.749772	0.85802	0.693746	0.779288	-0.00611541	0.996934	0.00133346	0.0182022	No significant
326	4461	2.386	ESI+	120.081	119.074	HMDB0253472	Indoline	C8H9N	119.073	1	4858.81	6528.61	7418.55	6868.31	5559.99	8689.74	7930.96	9846.75	7330.12	9184.73	0.460612	0.00631722	2.19947	1.41459	No significant
327	4480	1.255	ESI+	121.065	120.058	HMDB0033910	Acetophenone	C8H8O	120.058	1	47.0235	72.2051	79.9304	64.4113	61.985	60.3609	151.212	92.5698	116.674	81.4555	0.625566	0.0652134	1.18566	1.07805	No significant
328	4489	5.873	ESI+	122.06	121.053	HMDB0035281	2-Acetylpyridine	C7H7NO	121.053	1	4.52459	3.44445	4.63747	4.00875	3.98927	3.87786	1.22611	4.18683	30.9835	4.1034	1.10687	0.417217	0.379638	0.52455	No significant
329	4491	13.829	ESI+	122.096	121.089	HMDB0012275	Phenylethylamine	C8H11N	121.089	1	27.2896	27.1394	31.4471	27.0837	24.4485	569.702	757.861	1019.18	1059.76	1091.52	5.03275	2.58774e-05	4.58708	1.70241	Upregulated
330	4496	1.252	ESI+	123.044	122.037	HMDB0011718	4-Hydroxybenzaldehyde	C7H6O2	122.037	0	643.475	1117.47	1166.08	933.642	994.796	956.728	1543.81	1172.04	1395.21	1068.74	0.337812	0.107061	0.97037	0.97009	No significant
331	4596	5.663	ESI+	127.016	126.008	HMDB0061734	Dimethylphosphate	C2H7O4P	126.008	1	27.7636	21.1392	164.373	19.5216	43.729	44.3469	37.9659	69.0221	19.9595	47.6923	-0.336576	0.699075	0.155476	0.247216	No significant
332	4597	3.295	ESI+	127.031	126.024	HMDB0246404	4-Chlorotoluene	C7H7Cl	126.024	0	299.927	391.183	361.29	400.237	376.714	440.591	373.515	414.371	431.203	461.33	0.21342	0.0355117	1.44963	1.19103	No significant
333	4627	0.799	ESI+	129.066	128.059	HMDB0062558	Pyroglutamine	C5H8N2O2	128.059	1	39.3201	21.9735	53.71	45.3735	29.4691	33.5077	23.229	32.421	24.337	23.3315	-0.472487	0.119098	0.924096	0.950676	No significant
334	4632	14.513	ESI+	129.102	128.095	HMDB0256575	piperidine-1-carboxamide	C6H12N2O	128.095	1	4040.6	6351.53	3090.37	4621.93	4333	7129.46	5959.2	6908.84	2913.35	2311.33	0.168786	0.640462	0.193507	0.31015	No significant
335	4640	3.952	ESI+	130.05	129.043	HMDB0246561	4-Oxoproline	C5H7NO3	129.043	0	70.2999	468.217	62.5281	241.568	128.937	114.035	64.828	138.435	137.953	237.133	-0.488716	0.508258	0.293916	0.433167	No significant
336	4645	3.247	ESI+	130.065	129.058	HMDB0033731	Quinoline	C9H7N	129.058	0	297.314	335.771	339.344	324.617	371.438	96.4653	332.12	289.84	325.505	293.504	-0.31907	0.181009	0.7423	0.828846	No significant
337	4648	0.714	ESI+	130.086	129.079	HMDB0000070	Pipecolic acid	C6H11NO2	129.079	0	35.8977	84.0373	127.79	112.138	53.0802	61.6005	139.638	56.8108	89.414	87.1093	0.073653	0.853589	0.0687514	0.103966	No significant
338	4681	0.842	ESI+	132.065	131.058	HMDB0001149	5-Aminolevulinic acid	C5H9NO3	131.058	1	11.9438	8.67952	15.9156	19.6243	20.1591	5.65509	6.41185	10.5473	9.85499	6.82069	-0.957946	0.0155362	1.80866	1.31996	No significant
339	4682	0.799	ESI+	132.077	131.07	HMDB0000064	Creatine	C4H9N3O2	131.069	1	577.733	639.082	371.44	428.645	509.041	528.455	453.308	306.012	406.526	594.398	-0.142294	0.513405	0.28954	0.418696	No significant
340	4687	1.469	ESI+	132.102	131.095	HMDB0000687	Leucine	C6H13NO2	131.095	1	56.1461	136.022	113.724	155.312	96.2299	41.7849	98.3922	98.2683	90.1371	113.113	-0.335752	0.302058	0.51991	0.671124	No significant
341	4696	9.027	ESI+	133.065	132.057	HMDB0000168	Asparagine	C4H8N2O3	132.053	30	251.447	83.2977	67.7982	43.0573	54.0658	43.5905	35	59.2723	49.9338	40.9055	-1.12749	0.198949	0.701258	0.793155	No significant
342	4700	12.06	ESI+	133.086	132.079	HMDB0000746	Hydroxyisocaproic acid	C6H12O3	132.079	0	11.5549	8.55025	11.0869	7.09459	21.3508	24.4858	11.2461	31.4078	37.2734	5.8958	0.887259	0.15375	0.813185	0.891487	No significant
343	4701	0.8	ESI+	133.097	132.09	HMDB0000214	Ornithine	C5H12N2O2	132.09	0	52.9974	191.73	199.347	245.752	65.366	210.02	79.9302	217.549	258.076	219.155	0.382884	0.378162	0.422322	0.549375	No significant
344	4710	3.063	ESI+	134.06	133.053	HMDB0059805	5-Hydroxyindole	C8H7NO	133.053	1	126.903	3.45634	28.9147	24.398	24.8046	270.608	15.0814	257.274	6.87597	21.697	1.45496	0.295849	0.52893	0.667751	No significant
345	4733	2.862	ESI+	135.066	134.059	HMDB0003224	Deoxyribose	C5H10O4	134.058	10	118.561	51.2887	6.69676	7.29761	17.5244	1.29618	0.633074	4.61639	0.862199	0.604566	-4.65146	0.105674	0.976032	0.968684	No significant
346	4737	9.025	ESI+	135.08	134.073	HMDB0032024	4-Ethylbenzaldehyde	C9H10O	134.073	1	1121.52	1152	888.17	624.742	785.285	635.712	507.052	818.939	662.927	615.051	-0.496885	0.0447329	1.34937	1.14414	No significant
347	4758	1.252	ESI+	136.076	135.068	HMDB0304423	N-Benzylformamide	C8H9NO	135.068	0	1249.74	2085.88	2070.68	1715.38	1762.36	1732.92	2786.75	2172.93	2460.73	1993.26	0.327316	0.0938257	1.02768	1.00053	No significant
348	4760	13.835	ESI+	136.112	135.105	HMDB0255164	4-Isopropylaniline	C9H13N	135.105	2	8.22215	7.19455	7.84914	6.44443	5.7625	66.785	83.5065	108.523	117.481	139.974	3.86334	7.03945e-05	4.15246	1.6753	Upregulated
349	4768	1.451	ESI+	137.046	136.038	HMDB0000943	Threonic acid	C4H8O5	136.037	9	26.1288	13.4582	107.141	8.54918	27.9978	38.6487	53.9675	247.815	579.918	63.6486	2.42464	0.164454	0.783956	0.859699	No significant
350	4779	0.818	ESI+	138.052	137.045	HMDB0000875	Trigonelline	C7H7NO2	137.048	19	57.7544	141.034	119.42	126.41	149.796	71.361	92.5231	77.5215	97.6412	58.8648	-0.579022	0.0566563	1.24675	1.10361	No significant
351	4818	7.449	ESI+	139.039	138.032	HMDB0001895	Salicylic acid	C7H6O3	138.032	0	443.555	413.996	461.328	17.1233	386.521	134.006	315.808	160.056	145.883	174.659	-0.88858	0.113698	0.944249	0.937112	No significant
352	4819	0.847	ESI+	139.05	138.043	HMDB0000301	Urocanic acid	C6H6N2O2	138.043	1	13.2167	22.3277	18.6102	18.1151	19.8696	13.724	17.1621	14.3237	17.1166	15.3663	-0.246041	0.118171	0.927487	0.940614	No significant
353	4851	3.827	ESI+	140.999	139.992	HMDB0004110	Phosphonoacetate	C2H5O5P	139.987	30	2.4155	1.81541	1.29138	1.3341	1.74642	1.3125	245.049	1.3859	153.956	1.17516	5.54939	0.158069	0.801154	0.863939	No significant
354	4861	3.212	ESI+	141.066	140.059	HMDB0002820	Methylimidazoleacetic acid	C6H8N2O2	140.059	1	3.30528	3.47533	1.83705	2.41768	3.1043	3.30456	2.86648	2.85667	1.85994	2.66642	-0.0610189	0.769979	0.113521	0.180814	No significant
355	4871	3.216	ESI+	142.061	141.054	HMDB0253278	hydroxymethylcytosine	C5H7N3O2	141.054	0	1657.12	1865.9	101.203	768.142	1498.06	147.416	6.28742	334.564	69.2137	28.7178	-3.32891	0.0126847	1.89672	1.33537	Downregulated
356	4902	3.254	ESI+	144.081	143.073	HMDB0033115	6-Methylquinoline	C10H9N	143.073	1	2619.99	3001.08	2808.55	2772.85	3235.02	899.511	2777.44	2404.14	2591.13	2377.98	-0.385747	0.0903128	1.04425	1.01191	No significant
357	4904	0.832	ESI+	144.102	143.094	HMDB0004827	Stachydrine	C7H13NO2	143.095	1	1748.72	1124.41	1902.94	182.511	1585.95	506.173	644.267	1125	1369.41	1077.9	-0.470663	0.327286	0.485072	0.60237	No significant
358	4913	0.853	ESI+	145.049	144.042	HMDB0259137	Triacetic acid	C6H8O4	144.042	1	66.5081	31.4346	68.5403	64.3946	73.0721	83.7147	73.517	34.803	43.2238	79.9957	0.052683	0.861143	0.0649247	0.111577	No significant
359	4924	3.254	ESI+	146.06	145.053	HMDB0246466	Kynurine	C9H7NO	145.053	1	5839.92	6861.72	5772.91	5988.81	7151.24	1927.43	6219.95	5328.25	5918.5	5264.29	-0.35851	0.129461	0.887861	0.921603	No significant
360	4942	11.173	ESI+	147.029	146.021	HMDB0000208	Oxoglutaric acid	C5H6O5	146.022	0	94.2293	92.3539	119.305	103.157	115.33	86.9873	82.6034	112.669	100.661	93.229	-0.139182	0.240165	0.619491	0.727353	No significant
361	4945	1.252	ESI+	147.044	146.037	HMDB0001218	Coumarin	C9H6O2	146.037	1	117.82	222.631	202.236	158.523	160.794	160.696	281.842	222.161	220.973	185.039	0.312804	0.167428	0.776171	0.848279	No significant
362	4948	9.026	ESI+	147.065	146.058	HMDB0000448	Adipic acid	C6H10O4	146.058	0	361.638	326.079	262.686	196.183	236.792	193.643	153.194	249.255	210.25	185.499	-0.480014	0.0493032	1.30712	1.12706	No significant
363	4951	3.953	ESI+	147.076	146.069	HMDB0003423	Glutamine	C5H10N2O3	146.069	0	74.7882	495.771	64.9142	257.412	134.07	120.387	67.6366	152.425	143.03	254.036	-0.477628	0.519142	0.284714	0.422855	No significant
364	4952	0.791	ESI+	147.113	146.105	HMDB0000182	Lysine	C6H14N2O2	146.106	1	9.36302	15.8771	17.5845	25.1257	14.6612	19.9497	32.3881	14.4886	17.7756	14.4629	0.262032	0.453896	0.343044	0.467499	No significant
365	5021	11.19	ESI+	149.023	148.016	HMDB0256501	Phthalic anhydride	C8H4O3	148.016	1	20043.4	21008.2	20449.6	16020.4	17906.8	14915.3	12519.7	18925.6	16538.8	17024.8	-0.255789	0.0608141	1.216	1.08742	No significant
366	5022	11.41	ESI+	149.044	148.037	HMDB0000694	2-Hydroxyglutaric acid	C5H8O5	148.037	2	19.8438	6.5206	13.296	25.2615	15.7986	12.9217	12.5485	22.5075	11.5492	11.8892	-0.176686	0.634326	0.197687	0.323179	No significant
367	5023	9.923	ESI+	149.059	148.052	HMDB0000567	Cinnamic acid	C9H8O2	148.052	2	84.8294	97.6977	112.053	79.8237	130.25	106.458	81.0702	101.285	107.546	93.5154	-0.0428843	0.7842	0.105573	0.151339	No significant
368	5082	13.829	ESI+	150.127	149.12	HMDB0032782	2,6-Diethylaniline	C10H15N	149.12	2	14.8333	15.076	16.9093	16.6891	15.0426	505.772	659.365	864.671	840.082	993.287	5.62003	2.06802e-05	4.68445	1.70675	Upregulated
369	5105	8.539	ESI+	151.075	150.068	HMDB0000764	Hydrocinnamic acid	C9H10O2	150.068	2	79.9515	63.1525	61.7729	78.5579	69.9635	86.9084	76.8227	64.0703	70.2772	59.741	0.0179381	0.8884	0.0513915	0.0905528	No significant
370	5116	5.369	ESI+	152.016	151.009	HMDB0247072	6-Hydroxybenzothiazole	C7H5NOS	151.009	1	891.929	816.256	897.55	1060.89	905.059	1042.2	773.952	992.861	827.465	848.142	-0.0277401	0.795682	0.0992602	0.175898	No significant
371	5120	1.446	ESI+	152.056	151.049	HMDB0000132	Guanine	C5H5N5O	151.049	2	5.49136	6.64381	19.8124	9.26114	4.53349	14.6783	4.89934	22.1812	104.268	11.9994	1.78856	0.261405	0.582686	0.709546	No significant
372	5126	3.06	ESI+	152.07	151.063	HMDB0002210	2-Phenylglycine	C8H9NO2	151.063	1	709.561	8.08785	33.7044	28.3677	28.9825	1607.02	20.2679	1521.86	11.2869	33.7905	1.98178	0.269552	0.569357	0.702335	No significant
373	5130	13.83	ESI+	152.143	151.136	HMDB0015051	Amantadine	C10H17N	151.136	2	2.77624	3.03359	3.02194	3.12665	2.66345	100.355	103.887	186.383	157.19	177.408	5.63222	5.11194e-05	4.29141	1.68596	Upregulated
374	5151	1.288	ESI+	153.041	152.033	HMDB0000292	Xanthine	C5H4N4O2	152.033	0	2.07171	1.9771	2.34222	2.06229	2.87455	2.09703	5.06417	2.1585	10.4846	1.88841	0.937334	0.245108	0.610643	0.732739	No significant
375	5153	7.127	ESI+	153.054	152.047	HMDB0000703	Mandelic acid	C8H8O3	152.047	1	2.70339	41.6747	24.0677	43.642	39.6442	12.8749	32.3593	8.81431	46.9539	82.9989	0.278192	0.688166	0.162307	0.24998	No significant
376	5171	1.51	ESI+	154.05	153.042	HMDB0001476	3-Hydroxyanthranilic acid	C7H7NO3	153.043	1	44.247	21.355	21.1509	21.3533	42.6017	42.1174	39.0051	48.4012	41.5833	42.6505	0.50422	0.0559466	1.25223	1.1252	No significant
377	5193	8.346	ESI+	155.016	154.009	HMDB0251493	Dithioerythritol	C4H10O2S2	154.012	24	0.735846	0.727425	0.809927	0.836537	0.796474	0.798231	0.775947	0.839482	0.722659	0.705531	-0.0239679	0.702344	0.15345	0.251957	No significant
378	5238	8.108	ESI+	158.081	157.074	HMDB0000959	N-Tigloylglycine	C7H11NO3	157.074	1	34.1505	9.76417	2.67392	22.3389	10.0368	27.9146	1.10896	16.1503	6.97137	8.70919	-0.375838	0.630058	0.200619	0.315793	No significant
379	5243	6.928	ESI+	158.117	157.11	HMDB0014447	Tranexmic acid	C8H15NO2	157.11	1	0.507013	0.460927	0.51019	0.522755	0.540184	358.355	0.403776	0.448941	0.42301	0.408226	7.14658	0.347149	0.459485	0.606371	No significant
380	5260	0.729	ESI+	159.05	158.043	HMDB0000462	Allantoin	C4H6N4O3	158.044	6	507.764	934.334	882.402	948.813	875.221	769.002	1506.55	791.928	1089.52	850.229	0.271412	0.31675	0.499284	0.62824	No significant
381	5267	3.227	ESI+	159.092	158.084	HMDB0244231	1,5-Naphthalenediamine	C10H10N2	158.084	1	534.47	670.273	587.943	595.211	692.39	180.594	577.636	504.595	528.062	485.126	-0.436555	0.0673532	1.17164	1.07623	No significant
382	5277	0.794	ESI+	160.097	159.089	HMDB0000339	2-Methylbutyrylglycine	C7H13NO3	159.09	1	15.0862	37.483	181.401	14.3923	23.2691	3.532	0.920637	11.8535	37.2495	8.87464	-2.12134	0.236429	0.6263	0.735983	No significant
383	5299	0.795	ESI+	162.112	161.105	HMDB0000062	Carnitine	C7H15NO3	161.105	1	1618.83	2185.03	3066.02	2102.51	1836.2	1754.88	4327.18	2082.48	3331.29	3090.52	0.432439	0.18617	0.730089	0.808911	No significant
384	5313	7.127	ESI+	163.075	162.068	HMDB0033591	Safrole	C10H10O2	162.068	1	48.1919	141.627	59.8977	125.714	125.512	93.2352	91.3672	28.9703	155.429	270.277	0.351799	0.55665	0.254418	0.371935	No significant
385	5314	0.043	ESI+	163.123	162.115	HMDB0001934	Nicotine	C10H14N2	162.116	2	0.251403	0.245704	0.427975	2.6861	0.385464	0.375585	1.27825	0.265131	0.267542	2.47312	0.221425	0.840801	0.075307	0.10249	No significant
386	5337	1.252	ESI+	165.054	164.047	HMDB0000205	Phenylpyruvic acid	C9H8O3	164.047	1	285.675	470.542	466.053	391.338	357.329	352.465	610.192	455.539	492.923	407.28	0.234248	0.247532	0.606368	0.719964	No significant
387	5341	6.515	ESI+	165.091	164.084	HMDB0000329	2-Phenylbutyric acid	C10H12O2	164.084	1	5.51166	5.66263	13.1221	11.5743	90.1944	8.30829	1.59257	40.9782	8.36426	2.15004	-1.03802	0.490135	0.309685	0.425447	No significant
388	5355	5.162	ESI+	166.086	165.079	HMDB0000159	Phenylalanine	C9H11NO2	165.079	1	2.07578	1.88213	2.5917	1.79207	2.79352	577.142	670.481	720.829	756.101	889.271	8.34225	6.47693e-07	6.18863	1.75687	Upregulated
389	5380	3.822	ESI+	167.027	166.02	HMDB0002107	Phthalic acid	C8H6O4	166.027	40	2.28927	1.72054	1.37236	1.54974	1.65516	1.24391	2346.43	5.36167	1838.04	3.06173	8.93199	0.144732	0.839435	0.889477	No significant
390	5413	0.402	ESI+	169.035	168.027	HMDB0000289	Uric acid	C5H4N4O3	168.028	6	135.459	130.161	143.035	116.23	125.074	126.554	112.851	132.939	119.778	113.702	-0.101449	0.176224	0.753934	0.818929	No significant
391	5430	4.964	ESI+	170.037	169.029	HMDB0000439	2-Furoylglycine	C7H7NO4	169.038	49	8.46271	10.4561	10.4347	8.78314	9.2303	8.40585	7.71098	9.99203	10.1736	9.58092	-0.0465392	0.647384	0.188838	0.290671	No significant
392	5460	0.794	ESI+	173.042	172.034	HMDB0014404	Sulfanilamide	C6H8N2O2S	172.031	22	94.5316	42.9344	18.8762	67.9251	41.8694	25.0677	10.9258	20.5557	24.8155	23.9585	-1.33735	0.040643	1.39101	1.17917	Downregulated
393	5466	6.957	ESI+	173.153	172.146	HMDB0000511	Capric acid	C10H20O2	172.146	2	5.31626	1.43815	2.86046	2.37517	2.93983	2.17242	2.45213	3.00751	2.27255	2.20757	-0.301742	0.417493	0.37935	0.516289	No significant
394	5470	3.937	ESI+	174.022	173.014	HMDB0304940	2-Aminobenzenesulfonic acid	C6H7NO3S	173.015	20	2.51407	2.56588	1.95807	2.26654	4.26804	1.81367	144.927	2.65054	88.9837	1.77851	4.14519	0.163044	0.787695	0.855121	No significant
395	5487	0.817	ESI+	174.998	173.99	HMDB0060015	Phenol sulphate	C6H6O4S	173.999	48	59.9288	36.8473	63.0756	50.3886	47.6919	38.4897	42.4831	37.1888	49.2031	67.7542	-0.133601	0.54832	0.260966	0.398895	No significant
396	5491	4.171	ESI+	175.071	174.064	HMDB0006028	N-Acetylasparagine	C6H10N2O4	174.064	0	0.603167	0.571804	0.64532	0.6278	0.622981	30.665	21.7042	44.8408	20.894	32.6889	5.61768	0.000140371	3.85272	1.65623	Upregulated
397	5495	1.657	ESI+	175.086	174.079	HMDB0029739	Indole-3-acetamide	C10H10N2O	174.079	1	14.0668	10.3568	11.8319	7.68069	10.2029	45.0351	25.4136	17.8573	17.274	22.8375	1.2461	0.0208962	1.67993	1.28388	Upregulated
398	5496	4.591	ESI+	175.108	174.1	HMDB0003357	Acetylornithine	C7H14N2O3	174.1	0	1.29859	1.75796	3.34735	2.20144	3.04721	98.8695	352.051	179.931	230.198	183.451	6.48602	0.00109232	2.96165	1.55635	Upregulated
399	5500	0.792	ESI+	175.119	174.112	HMDB0000517	Arginine	C6H14N4O2	174.112	1	97.6259	86.7998	62.0504	122.636	62.3924	118.737	149.54	90.2094	157.593	99.2331	0.511945	0.0696518	1.15707	1.05572	No significant
400	5507	1.47	ESI+	176.066	175.058	HMDB0003157	Guanidinosuccinic acid	C5H9N3O4	175.059	5	24.1729	56.5915	49.5401	64.5331	50.9197	27.1088	42.2791	56.6859	38.7636	40.3881	-0.260024	0.355243	0.449475	0.598717	No significant
401	5531	3.217	ESI+	177.102	176.095	HMDB0001046	Cotinine	C10H12N2O	176.095	2	537.539	674.507	590.957	598.941	695.04	191.829	579.791	508.14	529.933	489.54	-0.429712	0.0646411	1.18949	1.08472	No significant
402	5576	8.255	ESI+	180.081	179.073	HMDB0247968	Acridine	C13H9N	179.073	1	66.8389	82.1508	84.6784	73.9421	71.886	70.2798	63.1108	78.9414	69.016	131.657	0.122075	0.618812	0.208441	0.312974	No significant
403	5600	2.855	ESI+	181.072	180.065	HMDB0001889	Theophylline	C7H8N4O2	180.065	1	2146.48	680.643	107.907	115.335	256.397	45.7788	5.63408	74.4732	27.3053	8.48297	-4.35426	0.141707	0.848608	0.893024	No significant
404	5601	7.126	ESI+	181.086	180.078	HMDB0032574	Propylparaben	C10H12O3	180.079	1	54.1592	1282.45	769.245	1170.29	1223.79	487.181	1010.62	265.267	1465.8	2654.39	0.386714	0.582186	0.234938	0.34724	No significant
405	5611	8.739	ESI+	182.009	181.002	HMDB0303335	2-(Methylthio)benzothiazole	C8H7NS2	181.002	1	3597.85	3118.48	3029.57	3454.3	2678.61	2785.98	2534.38	2909.07	2685.18	2991.98	-0.191334	0.0614521	1.21146	1.1105	No significant
406	5620	1.248	ESI+	182.081	181.074	HMDB0000158	Tyrosine	C9H11NO3	181.074	1	190.546	281.44	296.128	260.278	226.394	222.385	373.56	275.912	310.786	257.339	0.19861	0.281124	0.551102	0.672026	No significant
407	5626	4.917	ESI+	182.19	181.183	HMDB0251214	Dicyclohexylamine	C12H23N	181.183	1	74.2092	67.3639	70.1669	65.5939	81.2987	65.3685	57.9098	68.1678	64.9295	54.6182	-0.205622	0.0357985	1.44614	1.17375	No significant
408	5631	4.446	ESI+	183.05	182.043	HMDB0001973	9-Methyluric acid	C6H6N4O3	182.044	6	2.494	10.1846	2.98396	6.37181	4.01889	1.66889	0.697348	2.10265	0.640837	3.38044	-1.6176	0.0472118	1.32595	1.15062	Downregulated
409	5642	0.763	ESI+	222.022	183.058	HMDB0000017	4-Pyridoxic acid	C8H9NO4	183.053	29	8.47129	8.15586	8.71203	7.58934	9.21878	4.26714	7.20012	8.68251	8.72394	9.17802	-0.147478	0.408998	0.388278	0.528575	No significant
410	5669	3.83	ESI+	185.038	184.031	HMDB0254590	Methyl gallate	C8H8O5	184.037	36	3.4877	2.62124	1.86461	1.89213	2.3708	1.94724	2381.07	5.87529	1870.71	3.48602	8.44457	0.144718	0.839476	0.889517	No significant
411	5690	4.592	ESI+	187.071	186.064	HMDB0061890	Pyroglutamylglycine	C7H10N2O4	186.064	1	0.330245	0.320233	0.380609	0.344048	0.361526	15.9818	34.6319	17.2235	31.0315	20.7858	6.10641	0.000240589	3.61872	1.63421	Upregulated
412	5705	3.21	ESI+	188.07	187.063	HMDB0000734	Indoleacrylic acid	C11H9NO2	187.063	1	2463.23	2893.54	2689.77	2639.45	673.901	790.936	2642.25	2334.61	2250.52	2100.62	-0.16689	0.643944	0.191152	0.32058	No significant
413	5716	4.596	ESI+	189.102	188.095	HMDB0000784	Azelaic acid	C9H16O4	188.105	53	1.1591	1.47476	2.14152	1.59244	1.26889	56.9725	71.7676	23.2996	29.621	45.3091	4.89341	0.00111312	2.95346	1.55675	Upregulated
414	5723	4.593	ESI+	190.082	189.075	HMDB0341340	methyl indole-3-acetic acid	C11H11NO2	189.079	22	0.692513	0.671518	0.798125	0.721458	0.758107	10.3307	36.8208	18.1894	22.8805	18.4116	4.87189	0.00151237	2.82034	1.53541	Upregulated
415	5769	1.85	ESI+	194.081	193.074	HMDB0000821	Phenylacetylglycine	C10H11NO3	193.074	1	18.529	4.71646	6.5754	4.16327	5.10629	18.1465	4.378	18.1151	4.05397	4.21024	0.323131	0.664085	0.177777	0.291082	No significant
416	5785	3.883	ESI+	195.065	194.058	HMDB0000954	Ferulic acid	C10H10O4	194.058	1	21.5453	19.1583	14.0837	7.86777	7.87135	9.33633	8.87308	10.0126	7.13687	8.49088	-0.685594	0.0988166	1.00517	0.984712	No significant
417	5787	3.779	ESI+	195.088	194.08	HMDB0001847	Caffeine	C8H10N4O2	194.08	1	5477.64	3029.66	54.4833	807.353	2209.51	367.722	9.48414	437.151	134.226	49.1306	-3.5367	0.0565375	1.24766	1.10294	No significant
418	5788	10.936	ESI+	195.101	194.094	HMDB0032575	Butylparaben	C11H14O3	194.094	1	19.4961	12.7244	37.2727	9.3615	17.8966	9.69523	9.41096	13.7038	8.13066	9.09947	-0.951197	0.0945237	1.02446	0.9909	No significant
419	5796	3.727	ESI+	196.06	195.053	HMDB0000840	2-Hydroxyhippuric acid	C9H9NO4	195.053	1	2.60449	1.511	1.94041	1.5725	1.32211	2.18781	1.25348	1.65044	1.74367	1.03113	-0.186241	0.494966	0.305425	0.433192	No significant
420	5808	6.188	ESI+	197.081	196.073	HMDB0062121	Dihydroferulic acid	C10H12O4	196.074	1	9.64395	9.98185	12.456	11.8975	13.7332	14.8659	9.60719	18.7759	12.4721	16.1154	0.315832	0.143836	0.842133	0.895652	No significant
421	5819	0.789	ESI+	198.085	197.077	HMDB0000181	Dopa	C9H11NO4	197.069	44	229.487	153.435	206.527	174.698	185.385	47.7001	68.2135	105.548	77.4011	28.0803	-1.53818	0.000151699	3.81902	1.65094	Downregulated
422	5846	3.298	ESI+	200.047	199.04	IS	2-Chloro-L-phenylalanine	C9H10ClNO2	199.04	1	1707.5	1845.48	2111.71	1983.22	1919.98	2369.75	2069.49	2634.52	1941.37	2081.99	0.213914	0.0638024	1.19516	1.08741	No significant
423	5855	0.952	ESI+	201.018	200.01	HMDB0062775	4-vinylphenol sulfate	C8H8O4S	200.014	19	2.2035	2.19095	2.28683	2.06944	2.17634	2.31337	1.8307	2.40274	4.81083	2.35071	0.327148	0.323328	0.490357	0.632211	No significant
424	5868	7.682	ESI+	201.185	200.178	HMDB0000638	Dodecanoic acid	C12H24O2	200.178	1	7.53428	8.57956	8.74856	14.4627	9.21215	9.55927	12.5813	13.1577	11.4199	7.72657	0.165701	0.475589	0.322769	0.444071	No significant
425	5896	3.879	ESI+	204.113	203.106	HMDB0013318	Tryptophanamide	C11H13N3O	203.106	1	0.45025	0.431379	0.515867	0.47335	0.531955	404.283	0.730822	0.4854	0.677187	161.667	7.88463	0.190606	0.719863	0.813965	No significant
426	5897	0.853	ESI+	204.123	203.116	HMDB0000201	Acetylcarnitine	C9H17NO4	203.116	1	158.481	86.22	219.487	106.132	115.262	107.406	163.67	64.2588	73.7626	131.736	-0.342147	0.363031	0.440057	0.582492	No significant
427	5909	3.257	ESI+	205.097	204.09	HMDB0000929	Tryptophan	C11H12N2O2	204.09	1	2910.1	3409.07	3166.36	3107.47	3012.63	911.099	3069.87	2712.43	2621.18	2452.64	-0.407293	0.0804655	1.09439	1.04331	No significant
428	5932	0.737	ESI+	207.05	206.043	HMDB0000379	2-Methylcitric acid	C7H10O7	206.043	2	19.1007	25.6716	26.5517	28.124	26.7659	21.4271	55.5401	26.7535	36.6536	25.8092	0.396908	0.240759	0.618418	0.728531	No significant
429	5970	7.075	ESI+	211.075	210.068	HMDB0003219	Sedoheptulose	C7H14O7	210.074	28	1.15944	0.897523	0.588829	0.453799	0.498698	0.861032	0.968118	1.31073	0.784589	0.899812	0.423	0.170005	0.769539	0.847425	No significant
430	5995	8.263	ESI+	214.253	213.245	HMDB0255262	N,N-Dimethyldodecylamine	C14H31N	213.246	1	984.356	946.775	1117.44	974.595	1026.48	1073.16	1009.56	1129.19	1008.94	987.808	0.044725	0.445273	0.351374	0.501028	No significant
431	6059	5.941	ESI+	221.092	220.084	HMDB0000472	5-Hydroxytryptophan	C11H12N2O3	220.085	1	0.387983	0.353745	0.459086	0.381633	0.411569	0.408061	0.373445	0.386167	0.359247	0.363532	-0.0769443	0.324658	0.488574	0.614593	No significant
432	6076	11.174	ESI+	223.096	222.089	HMDB0002056	Monoisobutyl phthalate	C12H14O4	222.089	2	89.7671	103.734	74.6781	47.163	60.672	52.2208	56.1199	67.96	57.83	56.1508	-0.373335	0.137833	0.860648	0.893939	No significant
433	6077	4.199	ESI+	223.107	222.1	HMDB0028995	Phenylalanylglycine	C11H14N2O3	222.1	2	0.79081	0.792132	0.837057	0.833377	0.788225	3.8797	38.1715	7.64562	19.546	21.0197	4.48113	0.0210174	1.67742	1.27021	Upregulated
434	6088	9.382	ESI+	225.127	224.12	HMDB0259269	Tripropyl phosphate	C9H21O4P	224.118	9	13.456	12.5137	13.0496	12.1729	15.806	12.7913	18.4684	13.3501	17.0026	11.3659	0.123345	0.444518	0.352111	0.502283	No significant
435	6091	7.951	ESI+	225.196	224.189	HMDB0244166	1,3-Dicyclohexylurea	C13H24N2O	224.189	2	28.0615	21.1817	24.712	20.9535	21.6881	21.4293	27.4914	25.0362	21.5698	21.4402	0.00457037	0.968917	0.0137136	0.0258263	No significant
436	6117	5.438	ESI+	227.128	226.12	HMDB0059729	3,4-Methylenesebacic acid	C12H18O4	226.121	1	28.9971	10.2303	50.1784	21.6448	29.5169	18.8852	2.93151	8.7779	6.50024	25.1777	-1.17459	0.077275	1.11196	1.04342	No significant
437	6136	0.855	ESI+	229.154	228.147	HMDB0253028	Prolylleucine	C11H20N2O3	228.147	2	173.404	76.325	126.932	163.928	177.448	182.507	321.815	109.425	322.186	202.049	0.664349	0.103233	0.986182	0.976162	No significant
438	6163	3.888	ESI+	232.108	231.1	HMDB0246429	4-Formylaminoantipyrine	C12H13N3O2	231.101	2	2.23383	2.07215	2.47799	2.27376	2.57019	162.118	3.51054	2.33164	3.2529	54.296	4.27752	0.203553	0.691323	0.79425	No significant
439	6257	5.756	ESI+	241.097	240.09	HMDB0061112	CMPF	C12H16O5	240.1	42	0.310983	0.289449	0.454525	0.791196	0.324117	0.34218	0.779894	0.345783	0.331131	0.792541	0.255928	0.575002	0.240331	0.335965	No significant
440	6268	9.441	ESI+	242.284	241.277	HMDB0243891	Hexadecylamine	C16H35N	241.277	2	459.917	394.898	525.068	441.402	479.556	512.311	462.012	520.027	476.457	460.58	0.0796176	0.324338	0.489003	0.635183	No significant
441	6289	11.172	ESI+	245.078	244.071	HMDB0000767	Pseudouridine	C9H12N2O6	244.07	5	55.0949	53.2999	43.41	23.3032	27.732	24.4865	26.2389	31.3272	30.7813	25.7398	-0.54969	0.0891119	1.05006	1.00577	No significant
442	6296	3.878	ESI+	246.123	245.116	HMDB0246326	4-Acetamidoantipyrine	C13H15N3O2	245.116	1	1.68483	1.61422	1.93037	1.77127	1.99057	463.381	2.73473	1.81636	2.53403	178.472	6.17341	0.193243	0.713896	0.809899	No significant
443	6317	3.261	ESI+	249.061	248.053	HMDB0001555	Pyridoxamine 5'-phosphate	C8H13N2O5P	248.056	12	124.767	157.444	110.935	151.667	165.741	42.8178	118.93	104.97	143.035	113.075	-0.442609	0.0925496	1.03363	1.00686	No significant
444	6326	3.945	ESI+	250.064	249.057	HMDB0015028	Sulfapyridine	C11H11N3O2S	249.057	2	2.86591	2.76761	3.04551	2.7289	2.85966	2.74105	3.0771	2.81438	2.93633	2.56018	-0.0140788	0.795185	0.0995318	0.159892	No significant
445	6379	7.752	ESI+	256.263	255.256	HMDB0012273	Palmitic amide	C16H33NO	255.256	2	40.8755	42.4754	46.8334	77.2449	48.8698	41.8842	40.4526	40.1076	46.559	39.4163	-0.298336	0.195344	0.709199	0.821631	No significant
446	6388	8.09	ESI+	257.19	256.182	HMDB0244763	17-Deoxyestradiol	C18H24O	256.183	2	84.0061	64.4357	74.4965	67.9107	71.37	75.1128	72.4059	76.0295	62.0644	71.7665	-0.0194073	0.822123	0.0850632	0.144003	No significant
447	6404	7.885	ESI+	258.11	257.102	HMDB0000086	Glycerophosphocholine	C8H20NO6P	257.103	2	573.752	630.244	657.335	613.041	641.402	633.013	599.499	675.876	717.42	793.277	0.13402	0.13708	0.863026	0.902982	No significant
448	6440	0.795	ESI+	263.026	262.019	HMDB0011719	Homovanillic acid sulfate	C9H10O7S	262.015	17	0.92346	0.924985	0.964722	0.986118	0.853415	1.02043	0.814103	0.965562	1.02981	1.15534	0.0995966	0.298052	0.525708	0.645655	No significant
449	6495	3.781	ESI+	269.055	268.048	HMDB0000676	Homocystine	C8H16N2O4S2	268.055	26	27.3655	20.2971	0.946258	8.16308	14.4342	4.66859	1.83238	4.38818	1.53349	1.62182	-2.342	0.0394329	1.40414	1.17025	Downregulated
450	6505	11.196	ESI+	271.205	270.198	HMDB0000077	Dehydroepiandrosterone	C19H28O2	288.209	/	70.9082	322.488	30.0783	34.2985	35.0763	41.8025	40.745	140.567	40.9284	28.3333	-0.753324	0.523642	0.280966	0.406395	No significant
451	6536	10.409	ESI+	273.221	272.214	HMDB0246158	Androstenone	C19H28O	272.214	2	125.539	126.46	125.292	126.965	113.506	135.661	104.967	118.365	98.0498	108.355	-0.127789	0.172956	0.762064	0.840123	No significant
452	6575	11.184	ESI+	279.159	278.151	HMDB0013248	Monoethylhexyl phthalic acid	C16H22O4	278.152	2	2341.91	2345.11	1976.3	1260.65	1339.67	1122.43	1051.16	1227.78	1158.85	1170.52	-0.692857	0.0177217	1.7515	1.29587	No significant
453	6577	8.098	ESI+	279.231	278.224	HMDB0001388	Linolenic acid	C18H30O2	278.225	2	15.5627	9.87886	11.4606	17.5846	17.7145	15.7287	11.3929	18.3851	10.5839	11.6331	-0.0923643	0.694643	0.158238	0.255023	No significant
454	6591	3.453	ESI+	281.113	280.105	HMDB0000706	Aspartylphenylalanine	C13H16N2O5	280.106	2	0.771311	0.734338	0.822281	0.750215	0.786859	1.3664	13.2862	2.02726	6.12053	9.19343	3.04925	0.0358702	1.44527	1.18516	Upregulated
455	6602	9.051	ESI+	282.279	281.271	HMDB0002117	Oleamide	C18H35NO	281.272	2	14.0966	12.1369	24.8993	12.2909	18.0883	19.1791	31.3303	9.84141	15.7003	13.9516	0.142955	0.708005	0.149964	0.248613	No significant
456	6616	4.608	ESI+	285.065	284.057	HMDB0060791	6-Thioinosinic acid	C10H12N4O4S	284.058	2	1.03942	1.00791	1.19794	1.08286	1.13787	1.44105	7.96249	1.45954	4.20407	1.48823	1.59874	0.12107	0.916964	0.935667	No significant
457	6618	3.637	ESI+	285.099	284.092	HMDB0011686	p-Cresol glucuronide	C13H16O7	284.09	9	135.538	17.6907	5.07697	2.41577	2.23467	0.65549	3.54818	4.09089	0.600841	0.536046	-4.11086	0.269922	0.568763	0.692723	No significant
458	6625	11.527	ESI+	285.224	284.217	HMDB0001358	Retinal	C20H28O	284.214	11	96.6925	101.955	74.5332	58.0232	92.9134	55.3168	67.8393	86.2832	53.3881	82.036	-0.298439	0.171286	0.766277	0.831345	No significant
459	6633	8.61	ESI+	286.143	285.136	HMDB0029377	Piperine	C17H19NO3	285.136	2	316.071	64.0205	197.084	429.491	381.13	48.4789	25.3986	123.578	52.3241	61.365	-2.15714	0.0133636	1.87408	1.34303	Downregulated
460	6660	8.094	ESI+	289.216	288.208	HMDB0000077	Dehydroepiandrosterone	C19H28O2	288.209	2	81.5592	68.9821	75.3829	70.2225	71.3858	77.7539	71.1485	79.6327	60.3413	72.651	-0.0237668	0.775699	0.110307	0.184102	No significant
461	6683	3.826	ESI+	292.032	291.024	HMDB0014627	Brimonidine	C11H10BrN5	291.012	42	5.40919	3.20737	2.28154	2.32815	3.08549	4.01978	5450.86	5.15523	4810.74	4.09015	9.29899	0.14204	0.84759	0.895083	No significant
462	6709	1.817	ESI+	297.242	296.235	HMDB0004702	12,13-EpOME	C18H32O3	296.235	2	1.70555	1.40528	3.23968	4.66621	3.01034	3.78651	2.98835	3.40035	3.80045	1.96827	0.184793	0.586788	0.231519	0.34425	No significant
463	6728	13.889	ESI+	299.257	298.25	HMDB0034297	Ricinoleic acid	C18H34O3	298.251	2	1.63588	0.373952	0.178794	0.165943	0.170488	1.95462	0.869026	1.30744	0.921585	1.16812	1.30078	0.0648978	1.18777	1.08675	No significant
464	6752	10.387	ESI+	301.216	300.208	HMDB0001852	Retinoic acid	C20H28O2	300.209	2	10.7748	3.21993	1.62568	14.1673	6.08536	14.7625	4.16159	3.69924	4.76623	12.0586	0.137059	0.832942	0.0793853	0.124132	No significant
465	6757	8.708	ESI+	302.305	301.298	HMDB0000269	Sphinganine	C18H39NO2	301.298	2	100.769	99.4123	111.218	136.8	96.4584	91.3686	82.7031	98.3303	101.533	101.829	-0.195104	0.133208	0.875469	0.935051	No significant
466	6764	5.547	ESI+	303.195	302.188	HMDB0244364	11-Ketotestosterone	C19H26O3	302.188	2	8.93741	74.862	0.696677	8.34882	60.4085	0.664881	0.684234	1.99423	0.623617	0.664492	-5.04831	0.0886984	1.05208	0.999527	No significant
467	6766	11.58	ESI+	303.231	302.224	HMDB0247751	Abietic acid	C20H30O2	302.225	2	3.84379	3.89201	4.382	11.8204	3.85705	2.81154	3.90821	4.37639	1.92818	3.36254	-0.762298	0.198071	0.70318	0.822639	No significant
468	6777	6.527	ESI+	305.247	304.24	HMDB0001043	Arachidonic acid	C20H32O2	304.24	1	4.13196	1.56716	1.24541	1.05002	2.29207	1.16271	1.02997	2.52394	1.54685	0.897175	-0.522608	0.351822	0.453678	0.580746	No significant
469	6794	8.093	ESI+	307.226	306.219	HMDB0002984	11-Hydroxyandrosterone	C19H30O3	306.219	2	114.028	102.301	111.829	102.947	106.33	118.193	109.679	119.827	96.6479	105.893	0.0339685	0.611436	0.213649	0.336316	No significant
470	6800	3.773	ESI+	308.063	307.056	HMDB0001202	dCMP	C9H14N3O7P	307.057	4	1.96045	1.21568	0.766136	0.833775	1.05409	0.779239	372.464	0.82282	264.193	0.697704	6.77605	0.150542	0.822342	0.878169	No significant
471	6805	5.875	ESI+	309.058	308.05	HMDB0001409	dUMP	C9H13N2O8P	308.041	28	0.641208	0.91081	0.710236	1.17394	0.91882	0.886912	0.826417	0.865529	1.24974	0.78108	0.0819914	0.695542	0.157676	0.248488	No significant
472	6830	5.161	ESI+	313.154	312.147	HMDB0013302	Phenylalanylphenylalanine	C18H20N2O3	312.147	2	0.323762	0.302716	0.357587	0.33557	0.348663	104.432	120.195	131.171	137.227	148.925	8.58794	1.52553e-07	6.81658	1.76824	Upregulated
473	6836	5.49	ESI+	313.216	312.208	HMDB0014522	Dydrogesterone	C21H28O2	312.209	1	19.1166	10.6917	24.0838	19.2249	14.0415	4.40684	1.23192	3.44974	1.13011	17.8093	-1.63678	0.0159077	1.79839	1.32541	Downregulated
474	6837	9.212	ESI+	313.237	312.23	HMDB0006940	9-HPODE	C18H32O4	312.23	1	6.19591	5.52197	6.47588	5.79299	4.99488	5.76405	4.65917	2.46661	5.29662	4.54359	-0.350539	0.0790214	1.10226	1.04178	No significant
475	6863	7.201	ESI+	316.248	315.24	HMDB0000651	Decanoylcarnitine	C17H33NO4	315.241	2	113.546	118.045	149.371	142.985	382.681	200.414	134.828	58.264	57.8211	93.029	-0.735957	0.243093	0.614228	0.713309	No significant
476	6886	10.694	ESI+	319.226	318.219	HMDB0010202	12-HEPE	C20H30O3	318.219	2	290.063	275.151	301.678	285.781	268.896	296.672	270.673	327.135	284.652	280.314	0.0379358	0.521991	0.282337	0.412606	No significant
477	6901	10.34	ESI+	321.242	320.234	HMDB0003876	15-HETE	C20H32O3	320.235	3	0.515639	0.587915	0.664539	0.627913	0.692716	0.483067	0.553093	0.552797	12.8852	0.497083	2.27711	0.364699	0.438066	0.582188	No significant
478	6915	3.896	ESI+	324.058	323.05	HMDB0000095	Cytidine monophosphate	C9H14N3O8P	323.052	4	3.8368	2.3324	2.46565	2.34594	2.54605	3.69407	1567.48	8.68804	4797.55	8.37504	8.8829	0.208024	0.681888	0.785279	No significant
479	6927	10.271	ESI+	327.077	326.07	HMDB0259262	Triphenylphosphate	C18H15O4P	326.071	2	22.8611	28.1167	18.1918	15.5931	25.683	21.4572	17.9365	31.0789	23.9313	23.4504	0.0936677	0.651851	0.185852	0.311845	No significant
480	6937	1.849	ESI+	328.102	327.095	HMDB0010316	Acetaminophen glucuronide	C14H17NO8	327.095	2	104.274	1.26068	1.50105	1.37981	1.43455	101.278	1.31333	104.348	1.31676	1.26103	0.931531	0.55405	0.256451	0.390035	No significant
481	6946	8.399	ESI+	329.245	328.237	HMDB0002183	Docosahexaenoic acid	C22H32O2	328.24	9	24.9906	0.680853	1.15331	0.533259	3.56027	0.411283	1.41768	1.87427	0.656993	0.383009	-2.70452	0.301771	0.520322	0.649494	No significant
482	6993	9.575	ESI+	337.234	336.227	HMDB0251342	Dihydroxyeicosatetraenoic acid	C20H32O4	336.23	9	5.06918	6.66932	8.66161	8.33198	6.67969	8.31366	8.69657	8.57904	9.1629	7.93859	0.269695	0.0649227	1.1876	1.07411	No significant
483	7002	12.502	ESI+	338.341	337.334	HMDB0244507	13-Docosenamide	C22H43NO	337.334	2	198.06	64.143	79.088	32.0498	56.6727	26.2761	22.4511	43.8124	48.0049	28.0502	-1.35082	0.114005	0.943075	0.948058	No significant
484	7028	8.766	ESI+	341.21	340.203	HMDB0003033	Canrenone	C22H28O3	340.204	2	0.804455	0.773602	0.892784	0.89557	0.863786	45.7004	0.788635	0.879529	0.761916	0.796358	3.53183	0.3486	0.457673	0.604658	No significant
485	7054	8.23	ESI+	344.279	343.272	HMDB0002250	Dodecanoylcarnitine	C19H37NO4	344.28	2	60.2407	47.2152	89.7903	74.8805	121.736	83.8752	52.2523	23.7555	31.5525	41.9627	-0.7549	0.089304	1.04913	1.00149	No significant
486	7062	8.094	ESI+	347.219	346.211	HMDB0001547	Corticosterone	C21H30O4	346.214	9	19.2503	15.0326	15.3661	19.4488	19.8013	17.3254	14.6861	19.4524	14.0703	13.213	-0.174942	0.23067	0.637009	0.744668	No significant
487	7152	6.191	ESI+	363.216	362.209	HMDB0000063	Cortisol	C21H30O5	362.209	2	49.5876	27.4391	33.7693	38.6516	50.6878	48.5701	23.4676	42.4847	6.26713	78.4904	-0.00617887	0.989819	0.0044444	0.0123004	No significant
488	7171	8.176	ESI+	368.279	367.272	HMDB0258882	Tetradecadienoylcarnitine	C21H37NO4	367.272	2	39.5281	7.2493	48.7816	34.8577	73.974	29.3769	26.9413	12.7962	10.9193	17.2177	-1.07154	0.0971892	1.01238	0.981982	No significant
489	7190	9.215	ESI+	372.31	371.303	HMDB0254979	Myristoylcarnitine	C21H41NO4	371.304	2	31.5545	41.4979	47.0868	30.3256	38.6143	37.0833	33.7337	19.8322	31.3133	30.1407	-0.313938	0.121162	0.916632	0.926733	No significant
490	7246	1.85	ESI+	388.04	387.033	HMDB0001245	dCDP	C9H15N3O10P2	387.023	24	12.4702	0.491361	0.576094	0.529562	0.550572	15.5522	0.930691	15.9723	1.57443	3.8274	1.37284	0.2938	0.531948	0.668923	No significant
491	7272	0.754	ESI+	393.297	392.29	HMDB0000626	Deoxycholic Acid	C24H40O4	392.293	8	21.9541	25.1853	20.8844	23.5089	20.8146	20.8101	19.9147	22.3932	23.7538	20.238	-0.0688766	0.370711	0.430965	0.574469	No significant
492	7293	9.534	ESI+	398.326	397.319	HMDB0253127	Hexadecenoylcarnitine	C23H43NO4	397.319	2	46.7231	21.5838	74.1929	50.5843	45.2489	50.5834	62.3329	24.949	39.8374	37.0808	-0.150095	0.665391	0.176923	0.2853	No significant
493	7301	10.15	ESI+	400.341	399.334	HMDB0000222	Palmitoylcarnitine	C23H45NO4	400.342	2	206.148	155.876	289.474	220.999	183.792	180.253	184.915	99.1032	167.211	174.559	-0.39008	0.105582	0.976409	0.979595	No significant
494	7380	9.805	ESI+	424.341	423.334	HMDB0006469	Linoleyl carnitine	C25H45NO4	424.342	2	199.354	79.388	227.142	159.245	241.552	57.135	77.9811	44.8052	41.2121	57.0299	-1.70466	0.00292198	2.53432	1.48578	Downregulated
495	7383	5.13	ESI+	425.186	424.179	HMDB0015321	Clindamycin	C18H33ClN2O5S	424.18	2	1.15704	1.12024	1.287	1.13253	1.28547	24711.5	3.06083	1.58284	1.40213	2.32791	12.0127	0.346511	0.460283	0.607113	No significant
496	7390	7.36	ESI+	426.261	425.253	HMDB0011470	LPE 14:0	C19H40NO7P	425.254	2	32.0253	42.7069	37.9843	33.7885	41.1683	37.3425	38.552	29.3541	39.7102	41.484	-0.00949095	0.935284	0.0290563	0.0437355	No significant
497	7392	10.383	ESI+	426.357	425.35	HMDB0005065	Oleoylcarnitine	C25H47NO4	426.358	2	481.089	232.741	694.288	448.662	451.293	228.308	270.884	138.212	186.655	243.143	-1.11285	0.0120283	1.9198	1.35252	Downregulated
498	7434	10.484	ESI+	438.297	437.29	HMDB0011152	LPE 16:0	C21H44NO6P	437.291	1	18.8261	24.1202	30.6128	33.105	34.5239	10.6194	17.1192	12.6355	14.7143	10.0618	-1.11578	0.00152644	2.81632	1.53887	Downregulated
499	7443	7.681	ESI+	440.276	439.269	HMDB0011502	LPE(15:0)	C20H42NO7P	439.27	3	4953.53	5976.66	6405.78	6249.81	6037.14	6406.03	5902.23	5470.03	6359.01	6560.43	0.0514181	0.5254	0.27951	0.40566	No significant
500	7484	6.953	ESI+	450.321	449.313	HMDB0000637	Glycochenodeoxycholic acid	C26H43NO5	449.314	2	14.4778	100.882	3.66378	221.918	6.45243	64.0991	131.233	31.5876	103.148	54.0789	0.145085	0.876441	0.0572774	0.0777826	No significant
501	7496	8.421	ESI+	454.292	453.285	HMDB0011503	LPC 16:0	C21H44NO7P	453.286	2	63.742	83.1677	76.5348	75.5979	66.6095	73.5234	70.8768	78.5727	83.2087	90.7434	0.118396	0.246363	0.608425	0.715448	No significant
502	7508	10.179	ESI+	459.247	458.24	HMDB0114742	LPA 20:4	C23H39O7P	458.243	7	486.097	421.505	453.38	430.714	397.026	310.379	313.56	273.946	301.758	303.337	-0.542263	3.51808e-05	4.45369	1.70018	No significant
503	7538	7.06	ESI+	466.316	465.308	HMDB0000138	Glycocholic acid	C26H43NO6	465.309	1	80.2143	10.3837	3.26287	22.9404	27.2282	14.3195	3.65182	33.5224	8.09851	9.43157	-1.0612	0.331692	0.479265	0.613903	No significant
504	7550	8.98	ESI+	468.308	467.301	HMDB0010379	LPC 14:0	C22H46NO7P	467.301	1	1018.36	1421.12	839.575	1099.7	1073.3	319.13	556.062	333.002	351.677	339.641	-1.52117	0.00013532	3.86864	1.65809	Downregulated
505	7568	9.663	ESI+	473.25	472.243	HMDB0002586	Chenodeoxycholic acid 3-sulfate	C24H40O7S	472.249	13	15.8665	4.62386	23.7095	16.1547	22.6777	1.49775	1.57635	0.867169	0.773403	1.41448	-3.75991	0.00196584	2.70645	1.51779	Downregulated
506	7583	9.085	ESI+	476.276	475.269	HMDB0011509	LPE 18:3	C23H42NO7P	475.27	1	6.4835	5.82936	2.65418	4.25052	4.38366	0.611665	0.553178	0.567235	1.24403	0.510356	-2.75902	0.000364609	3.43817	1.61618	Downregulated
507	7591	9.702	ESI+	478.292	477.285	HMDB0011507	LPE 18:2	C23H44NO7P	477.286	1	406.333	358.346	133.972	234.25	170.578	62.7416	96.6351	61.0544	52.7605	22.7232	-2.13911	0.00579858	2.23668	1.43105	Downregulated
508	7598	9.324	ESI+	480.212	479.205	HMDB0014760	Nicardipine	C26H29N3O6	479.206	1	4.33694	2.14844	3.20865	10.1793	0.926609	1.34178	0.588931	1.31987	0.711425	0.865269	-2.10729	0.0832729	1.0795	1.05215	No significant
509	7601	10.466	ESI+	480.308	479.3	HMDB0011505	LPE 18:1	C23H46NO7P	479.301	2	205.52	296.82	92.7843	185.052	137.738	44.9102	55.3045	37.9519	44.725	38.1567	-2.054	0.00375746	2.42511	1.47153	Downregulated
510	7613	9.561	ESI+	482.323	481.316	HMDB0011130	LPE 18:0	C23H48NO7P	481.317	2	278.426	840.526	523.841	470.835	756.465	187.964	338.085	175.024	226.587	178.787	-1.37516	0.0102904	1.98757	1.36015	Downregulated
511	7630	11.457	ESI+	487.279	486.271	HMDB0114752	LPA 22:4	C25H43O7P	486.275	7	179.709	162.048	151.764	112.82	105.543	41.4482	68.42	41.5394	38.9737	35.6603	-1.65505	0.000239108	3.62141	1.63556	Downregulated
512	7647	9.347	ESI+	494.323	493.316	HMDB0256155	PC 16:1	C24H48NO7P	493.317	2	1788.94	1646.8	1516.78	1796.97	1945.64	617.337	1635.45	520.692	760.481	535.358	-1.09542	0.00314008	2.50306	1.48545	Downregulated
513	7652	10.171	ESI+	496.338	495.331	HMDB0010382	LPC 16:0	C24H50NO7P	495.332	3	71573	46723.8	55657.7	59000	49748.5	23260.4	40381.5	20681.2	26605.8	23847	-1.06872	0.000710431	3.14848	1.59	Downregulated
514	7668	9.154	ESI+	500.276	499.269	HMDB0011519	LPE 20:5	C25H42NO7P	499.27	2	18.3991	27.9577	7.74653	11.3267	3.72723	2.62584	4.46419	3.47766	2.08609	1.58946	-2.2796	0.0341801	1.46623	1.20445	Downregulated
515	7669	6.307	ESI+	500.303	499.296	HMDB0000896	Taurodeoxycholic acid	C26H45NO6S	499.297	2	1.09184	0.852454	0.996715	0.992467	1.02175	1.07542	1.00761	0.900184	0.76788	0.817246	-0.117281	0.296632	0.527782	0.655022	No significant
516	7673	9.734	ESI+	502.292	501.285	HMDB0011518	LPE 20:4	C25H44NO7P	501.286	1	219.814	108.277	130.798	151.346	80.1787	52.5301	143.36	91.0091	86.2582	63.8077	-0.659942	0.111526	0.952625	0.970838	No significant
517	7687	11.395	ESI+	504.305	503.298	HMDB0011515	LPE 20:3	C25H46NO7P	503.301	6	104.132	54.7479	31.1044	33.0638	22.613	10.9396	19.2702	13.0079	14.9533	11.1165	-1.82601	0.0444857	1.35178	1.15676	Downregulated
518	7707	9.922	ESI+	508.339	507.332	HMDB0011512	LPE 20:4	C25H50NO7P	507.332	1	92.6406	239.711	152.959	138.67	215.023	43.6395	97.434	49.3945	53.3754	46.6313	-1.53026	0.00476802	2.32166	1.44087	Downregulated
519	7714	10.806	ESI+	510.355	509.347	HMDB0012108	LPC 17:0	C25H52NO7P	509.348	1	540.012	804.237	635.772	535.506	624.923	206.918	338.141	213.189	214.302	242.778	-1.36963	0.000106165	3.97402	1.6628	Downregulated
520	7740	10.195	ESI+	518.321	517.313	HMDB0010388	LPC 18:3	C26H48NO7P	517.317	7	3574.28	2929.64	3674.86	3120.97	3304.87	2467.74	2791.39	2322.92	2376.07	2375.24	-0.429019	0.000755128	3.12198	1.57959	No significant
521	7768	9.704	ESI+	526.292	525.285	HMDB0011526	LPE 22:6	C27H44NO7P	525.286	1	116.43	130.544	137.793	148.272	91.9295	70.7435	177.609	71.6777	111.534	113.315	-0.197848	0.483173	0.315898	0.469986	No significant
522	7771	9.999	ESI+	528.308	527.3	HMDB0011525	LPE 22:5	C27H46NO7P	527.301	1	34.7201	10.5548	11.0312	11.32	9.03271	3.46116	9.93809	4.57193	3.70522	5.66586	-1.48732	0.0842415	1.07447	1.02901	No significant
523	7778	10.626	ESI+	530.323	529.316	HMDB0011523	LPC 20:4	C27H48NO7P	529.317	2	8.37388	1.03351	1.44024	1.67636	1.8808	0.506122	1.58141	0.489903	0.377906	0.913695	-1.8965	0.170196	0.769051	0.844769	No significant
524	7819	9.196	ESI+	542.321	541.315	HMDB0010397	LPC 20:5	C28H48NO7P	541.317	3	430.335	888.327	373.263	568.011	445.458	128.228	178.83	240.617	122.335	199.462	-1.63763	0.00479244	2.31944	1.4507	Downregulated
525	7827	9.778	ESI+	544.338	543.331	HMDB0010395	LPC 20:4	C28H50NO7P	543.332	2	2825.17	3155.1	3780.55	5170.02	4876.14	1776.48	3663.17	3786.85	2489.5	3207.58	-0.408415	0.140521	0.852258	0.908908	No significant
526	7837	10.205	ESI+	546.355	545.347	HMDB0010393	LPC 20:3	C28H52NO7P	545.348	2	1255.45	1072.18	1240.63	1451.09	1818.64	258.737	460.869	691.993	400.331	539.574	-1.53999	0.000283476	3.54748	1.62726	Downregulated
527	7844	10.847	ESI+	548.37	547.362	HMDB0010392	LPC 20:2	C28H54NO7P	547.364	3	335.478	206.706	240.536	289.795	344.853	77.9295	124.73	90.3127	73.5025	66.5942	-1.71054	0.000126768	3.89699	1.65817	Downregulated
528	7888	9.746	ESI+	568.338	567.331	HMDB0010404	LPC 22:6	C30H50NO7P	567.332	2	705.998	1257.35	1219.83	1768.46	1234.27	528.192	1345.1	766.378	923.598	1020.47	-0.432464	0.176208	0.753974	0.851436	No significant
529	7892	10.677	ESI+	572.37	571.363	HMDB0010401	LPC 22:4	C30H54NO7P	571.364	2	100.19	37.4777	51.104	63.8213	91.1346	24.9263	51.0659	38.4539	24.1121	32.8885	-1.0035	0.0277372	1.55694	1.23258	Downregulated
530	7927	8.274	ESI+	583.254	582.247	HMDB0001008	Biliverdin	C33H34N4O6	582.248	2	80.4672	59.6726	152.003	274.785	82.037	44.781	9.55273	30.6328	27.1893	45.3324	-2.0429	0.0395157	1.40323	1.19614	Downregulated
531	7936	7.003	ESI+	585.27	584.262	HMDB0000054	Bilirubin	C33H36N4O6	584.263	2	470.229	306.051	1049.85	1530.81	418.966	268.499	82.3558	198.817	148.375	257.077	-1.98307	0.0434204	1.36231	1.17891	Downregulated
532	7947	5.769	ESI+	591.316	590.309	HMDB0004158	Urobilinogen	C33H42N4O6	590.31	2	1.61802	5.02432	15.2859	43.6008	4.01347	64.8807	38.2627	8.58875	5.41376	159.057	1.98976	0.194384	0.71134	0.788641	No significant
533	7957	4.059	ESI+	596.341	595.333	HMDB0288856	LPC 20:1	C28H54NO10P	595.349	25	0.50651	0.467612	0.567259	0.525452	0.542699	1.8883	12.8528	4.3222	4.60422	5.1066	3.46291	0.0226823	1.64431	1.26021	Upregulated
534	8017	6.957	ESI+	626.352	625.345	HMDB0002579	Glycochenodeoxycholic acid 3-glucuronide	C32H51NO11	625.346	2	1.71117	21.7368	1.84877	72.7462	1.90714	10.7411	20.3047	5.6471	16.3917	22.8655	-0.396155	0.74223	0.129461	0.242572	No significant
535	8105	13.026	ESI+	675.541	674.534	HMDB0012097	SM d32:1	C37H75N2O6P	674.536	4	3.60665	0.258588	4.63424	3.3399	3.45806	20.9418	8.47805	26.7111	6.1751	17.0036	2.37421	0.0111281	1.95358	1.36081	Upregulated
536	8134	13.855	ESI+	703.572	702.565	HMDB0010169	Palmitoylsphingomyelin	C39H79N2O6P	702.568	4	0.21701	34.6377	18.2101	15.6003	14.1485	591.231	559.364	802.232	971.737	927.522	5.53963	2.01097e-05	4.69659	1.70926	Upregulated
537	8161	13.86	ESI+	731.603	730.596	HMDB0001348	Sphingomyelin	C41H83N2O6P	730.599	4	0.11879	0.111249	0.123642	2.61515	0.861147	39.7684	72.4291	145.763	156.131	84.0556	7.02309	0.00215198	2.66716	1.51444	Upregulated
538	8166	6.794	ESI+	734.466	733.459	HMDB0014344	Erythromycin	C37H67NO13	733.461	3	0.491441	0.498385	0.522271	0.504672	0.576932	65.8725	0.390374	0.432622	0.419547	0.412064	4.70238	0.350263	0.455606	0.602775	No significant
539	8167	13.864	ESI+	734.566	733.559	HMDB0245715	Dipalmitoylphosphatidylcholine	C40H80NO8P	733.562	4	1.70608	6.70786	5.15346	4.30991	5.1216	60.5635	88.2305	89.5456	137.201	165.785	4.55686	0.000595333	3.22524	1.58965	Upregulated
540	8240	13.861	ESI+	785.648	784.641	HMDB0011694	SM d40:2	C45H89N2O6P	784.646	7	0.111082	0.104029	0.115619	0.10103	0.104684	37.9292	16.6647	38.7693	46.9507	43.5722	8.42117	0.000120436	3.91924	1.6628	Upregulated
541	8247	13.862	ESI+	787.662	786.655	HMDB0012103	SM d42:4	C45H91N2O6P	786.661	8	0.205944	0.192869	0.212677	0.187309	0.194082	8.04313	12.717	16.336	21.6719	13.6128	6.18784	0.000215839	3.66587	1.64006	Upregulated

## Sheet: S4 Table
Supplemental table 4 Complete list of metabolites detected in the CTR and COV3 comparison.
	No	RT..min.	mode	m.z	Molecular.Weight	HMDB.ID	Compound_name	Formula	Monoisotopic_Mass	Delta.ppm.	CTR_1	CTR_2	CTR_3	CTR_4	CTR_5	COV3_1	COV3_2	COV3_3	COV3_4	COV3_5	Log2.FC.	T.Test	Log10.p.value.	VIP	Regulated
1	1	0.777	ESI-	71.0124	72.0198	HMDB0006112	Malondialdehyde	C3H4O2	72.0211	18	76.1885	48.8915	59.4013	41.3988	56.4072	57.1056	23.1838	36.6575	36.5915	101.635	-0.145684	0.726214	0.138936	0.197725	No significant
2	2	3.25	ESI-	71.0489	72.0563	HMDB0003543	Butanal	C4H8O	72.0575	17	1582.67	1770.79	2716.04	4188.36	1497.11	4009.68	4069.47	1515.02	2193.64	3287.23	0.35889	0.381118	0.41894	0.530897	No significant
3	11	0.778	ESI-	85.0282	86.0356	HMDB0258537	Succinaldehyde	C4H6O2	86.0368	14	68.0435	51.3703	34.7808	41.1299	39.5078	57.1268	14.474	75.6923	35.7535	51.5114	-0.0016863	0.996434	0.0015513	0.0246223	No significant
4	14	0.889	ESI-	87.0074	88.0147	HMDB0000243	Pyruvic acid	C3H4O3	88.016	15	970.599	964.815	581.393	707.468	544.216	1428.5	1579.95	1677.5	1283.93	907.127	0.867794	0.00511978	2.29075	1.40267	No significant
5	16	2.866	ESI-	87.0439	88.0512	HMDB0000039	Butyric acid	C4H8O2	88.0524	14	8.92782	18.7123	15.8123	10.8371	15.0124	12.1995	13.336	10.0308	41.4736	9.99453	0.32869	0.58904	0.229855	0.314533	No significant
6	19	1.22	ESI-	89.0231	90.0303	HMDB0000190	Lactic acid	C3H6O3	90.0317	15	15049.4	11131.9	18642.3	14558.7	15547.6	14932.5	14104.3	15442.6	16400.7	13735.1	-0.00607357	0.96226	0.0167075	0.0396717	No significant
7	29	3.508	ESI-	93.0329	94.0402	HMDB0000228	Phenol	C6H6O	94.0419	18	6.12193	9.94381	25.6709	6.70092	5.44901	30.8658	3.53134	56.7137	39.004	25.5156	1.53013	0.0642194	1.19233	1.06269	No significant
8	33	1.036	ESI-	96.9589	97.9661	HMDB0001448	Sulfate	H2O4S	97.9674	13	3727.52	5285.36	7198.52	8090.58	4439.53	4564.3	5451.19	6748.95	11263.7	5009.79	0.200985	0.575599	0.23988	0.322879	No significant
9	42	1.221	ESI-	100.039	101.047	HMDB0036458	1-Aminocyclopropanecarboxylic acid	C4H7NO2	101.048	9	34.0748	27.346	27.4828	19.5087	23.4692	29.4739	30.5131	21.89	31.6723	30.0483	0.122789	0.454773	0.342205	0.465352	No significant
10	46	1.375	ESI-	101.023	102.03	HMDB0000005	2-Ketobutyric acid	C4H6O3	102.032	12	99.3887	84.0373	155.754	114.684	39.9512	771.019	368.716	294.42	271.412	103.629	1.87331	0.0478465	1.32015	1.11133	Upregulated
11	55	1.763	ESI-	103.039	104.046	HMDB0000011	3-Hydroxybutyric acid	C4H8O3	104.047	12	793.612	2234.15	2679.1	2697.11	1600.31	10931	5494.66	4991.85	8079.95	3013.43	1.7003	0.0130868	1.88317	1.29536	Upregulated
12	62	0.892	ESI-	105.018	106.025	HMDB0000139	Glyceric acid	C3H6O4	106.027	12	1416.6	935.888	687.429	1005.28	506.208	1294.73	1585.98	1683.98	1813.26	933.251	0.683796	0.0369164	1.43278	1.14417	No significant
13	65	4.451	ESI-	107.049	108.056	HMDB0001858	Cresol	C7H8O	108.058	14	107.198	538.133	92.8737	242.35	193.601	39.744	122.902	165.876	181.443	97.2606	-0.951321	0.216806	0.663929	0.751362	No significant
14	69	1.219	ESI-	111.008	112.015	HMDB0000617	2-Furoic acid	C5H4O3	112.016	10	84.3056	68.1614	73.8781	95.1805	62.7231	34.4897	36.8589	44.8217	88.5139	25.4222	-0.739739	0.0389068	1.40997	1.17132	No significant
15	72	0.723	ESI-	112.984	113.992	HMDB0247933	Acetylenedicarboxylic acid	C4H2O4	113.995	32	4681.82	4287.77	4479.3	4402.93	4951.82	5429.71	4679.08	4472.97	4370.18	4566.46	0.0445258	0.537434	0.269675	0.401621	No significant
16	78	0.851	ESI-	114.055	115.062	HMDB0000162	Proline	C5H9NO2	115.063	10	76.079	88.7624	139.242	118.011	109.358	86.4379	101.456	59.2644	54.3791	59.5364	-0.557648	0.0456903	1.34018	1.1288	No significant
17	82	0.958	ESI-	115.002	116.01	HMDB0000134	Fumaric acid	C4H4O4	116.011	10	402.56	241.812	36.4371	61.2061	44.665	40.4609	25.4105	48.2913	107.163	24.9482	-1.67551	0.180293	0.744021	0.801	No significant
18	85	1.913	ESI-	115.039	116.046	HMDB0000720	Levulinic acid	C5H8O3	116.047	10	631.398	812.438	1097.21	795.67	550.484	1041.97	939.32	554.584	698.935	581.165	-0.0266812	0.918742	0.0368063	0.0776582	No significant
19	86	14.589	ESI-	115.075	116.083	HMDB0244061	1,2-Cyclohexanediol	C6H12O2	116.084	10	40.824	40.5163	59.7784	78.9851	55.9642	58.2771	52.443	62.6537	57.8006	59.4949	0.0743543	0.69941	0.155268	0.233813	No significant
20	89	1.006	ESI-	116.034	117.041	HMDB0000532	N-Acetylglycine	C4H7NO3	117.043	10	17.387	37.8571	14.9647	23.6366	20.8345	76.8841	12.1247	32.801	37.4537	12.9616	0.586682	0.381896	0.418055	0.547068	No significant
21	90	3.315	ESI-	116.049	117.057	HMDB0000738	Indole	C8H7N	117.058	8	776.3	782.008	843.734	705.919	841.274	899.284	736.022	795.688	856.482	785.71	0.0445841	0.534176	0.272316	0.398408	No significant
22	92	0.984	ESI-	116.07	117.078	HMDB0000883	Valine	C5H11NO2	117.079	10	308.819	749.095	622.021	830.517	633.506	629.505	458.721	387.45	409.312	514.733	-0.389715	0.170311	0.768758	0.825282	No significant
23	104	1.409	ESI-	117.018	118.025	HMDB0000254	Succinic acid	C4H6O4	118.027	10	318.256	308.864	248.432	251.948	263.199	225.555	163.746	178.274	255.285	167.111	-0.490353	0.00891952	2.04966	1.3526	No significant
24	108	3.251	ESI-	117.054	118.062	HMDB0001863	2-Hydroxyvaleric acid	C5H10O3	118.063	10	1576.8	1765.47	2709.07	4178.73	1491.95	3999.18	4058.74	1509.43	2187.79	3280.38	0.359154	0.38119	0.418858	0.530819	No significant
25	113	0.781	ESI-	118.05	119.057	HMDB0000167	Threonine	C4H9NO3	119.058	10	97.3285	97.6039	87.0032	106.612	124.37	102.827	58.4736	62.0671	50.6318	88.6211	-0.500266	0.0334524	1.47557	1.15702	No significant
26	118	0.946	ESI-	119.034	120.041	HMDB0001366	Purine	C5H4N4	120.044	21	787.888	794.305	962.895	854.132	784.941	2114.57	1584.02	1307.25	1447.92	1119.38	0.855954	0.00428826	2.36772	1.41556	No significant
27	122	4.8	ESI-	119.049	120.057	HMDB0033910	Acetophenone	C8H8O	120.058	7	613.268	481.197	239.131	359.047	542.433	165.602	551.675	188.332	171.118	273.216	-0.727425	0.111201	0.953893	0.93286	No significant
28	128	2.552	ESI-	123.019	124.026	HMDB0245266	2-Nitropyridine	C5H4N2O2	124.027	9	6.37835	4.90987	5.3014	5.48276	4.10836	6.23614	7.14253	6.52328	7.64259	1.41695	0.14563	0.650128	0.187001	0.264096	No significant
29	130	6.092	ESI-	123.044	124.051	HMDB0000873	4-Methylcatechol	C7H8O2	124.052	9	3.85706	2.63192	1.0903	4.80368	4.37291	1.67677	4.47232	5.44403	4.90428	5.86777	0.416587	0.293694	0.532105	0.64369	No significant
30	131	0.787	ESI-	124.006	125.013	HMDB0000251	Taurine	C2H7NO3S	125.015	10	226.42	183.879	228.138	172.953	286.596	134.627	190.823	214.188	261.505	146.682	-0.212166	0.354792	0.450026	0.583546	No significant
31	135	0.902	ESI-	125	126.007	HMDB0061734	Dimethylphosphate	C2H7O4P	126.008	7	280.284	165.932	249.408	252.339	290.336	243.297	260.235	115.836	288.942	195.395	-0.166006	0.492029	0.308009	0.452873	No significant
32	137	6.345	ESI-	125.015	126.023	HMDB0246404	4-Chlorotoluene	C7H7Cl	126.024	9	405.451	365.997	420.222	296.734	415.846	420.316	348.683	395.472	391.438	429.22	0.0600094	0.56628	0.246969	0.38493	No significant
33	148	1.225	ESI-	128.034	129.041	HMDB0246561	4-Oxoproline	C5H7NO3	129.043	9	754.926	877.196	1092.76	697.569	1022.04	729.48	691.572	586.513	1233.29	615.387	-0.204822	0.426228	0.370358	0.516673	No significant
34	154	0.813	ESI-	129.018	130.025	HMDB0000634	Citraconic acid	C5H6O4	130.027	9	439.586	341.399	155.471	126.285	325.814	127.16	76.2174	206.576	208.86	61.8289	-1.02861	0.0676743	1.16958	1.03705	No significant
35	157	3.861	ESI-	129.054	130.062	HMDB0000695	Ketoleucine	C6H10O3	130.063	9	5704.63	10038.1	8251.03	17525.8	10153	11750.2	11093.1	8696.52	10860.4	6072.1	-0.0922352	0.781198	0.107239	0.199899	No significant
36	161	1.405	ESI-	130.05	131.057	HMDB0001149	5-Aminolevulinic acid	C5H9NO3	131.058	8	117.598	126.218	140.25	107.227	119.913	254.666	325.601	192.683	212.214	210.606	0.96821	0.00140559	2.85214	1.49693	No significant
37	162	0.814	ESI-	130.061	131.068	HMDB0000064	Creatine	C4H9N3O2	131.069	8	5.67231	22.4207	12.7654	9.68455	8.52761	10.0317	13.0919	23.684	9.28184	11.0366	0.184433	0.691336	0.160311	0.262971	No significant
38	165	1.483	ESI-	130.086	131.093	HMDB0000687	Leucine	C6H13NO2	131.095	9	2038.1	5668.51	4247.91	6787.59	4548.08	4042.99	3661.04	2939.06	3357.91	3788.63	-0.388686	0.214612	0.668345	0.761674	No significant
39	172	0.778	ESI-	131.045	132.052	HMDB0000168	Asparagine	C4H8N2O3	132.053	9	71.9599	73.1807	63.1736	73.5885	72.5052	78.2937	43.4082	53.7789	36.2804	48.4618	-0.445662	0.0349483	1.45657	1.15069	No significant
40	174	4.34	ESI-	131.07	132.078	HMDB0000746	Hydroxyisocaproic acid	C6H12O3	132.079	8	256.327	382.648	366.09	466.449	300.895	596.904	713.508	252.404	283.427	450.198	0.373688	0.30554	0.514932	0.623101	No significant
41	175	0.7	ESI-	131.081	132.089	HMDB0000214	Ornithine	C5H12N2O2	132.09	9	53.3055	96.1158	143.832	122.889	130.029	66.31	76.1604	66.4211	51.4895	94.3849	-0.622487	0.0599563	1.22216	1.0684	No significant
42	178	0.853	ESI-	133.013	134.02	HMDB0000156	Malic acid	C4H6O5	134.022	9	195.92	191.989	185.378	151.745	168.829	197.183	125.754	115.108	156.467	68.7082	-0.43056	0.0790901	1.10188	1.01815	No significant
43	181	0.929	ESI-	133.049	134.057	HMDB0003224	Deoxyribose	C5H10O4	134.058	7	506.047	526.048	508.65	581.602	528.389	583.731	658.251	679.456	703.239	741.595	0.344759	0.00130477	2.88447	1.50356	No significant
44	194	0.836	ESI-	135.029	136.036	HMDB0000943	Threonic acid	C4H8O5	136.037	7	311.887	604.698	660.533	554.103	212.579	138.946	431.661	177.365	300.272	198.621	-0.910543	0.0639331	1.19427	1.07451	No significant
45	201	5.585	ESI-	137.023	138.031	HMDB0001895	Salicylic acid	C7H6O3	138.032	8	369.295	295.985	287.088	750.389	229.956	141.553	269.955	228.21	117.011	90.0757	-1.19053	0.060953	1.215	1.07942	No significant
46	203	14.557	ESI-	137.035	138.042	HMDB0000301	Urocanic acid	C6H6N2O2	138.043	8	47.9468	53.3199	34.9334	47.14	78.157	88.632	77.3941	105.256	68.931	116.722	0.805193	0.0086211	2.06444	1.3716	No significant
47	206	3.665	ESI-	138.055	139.062	HMDB0250932	Deferiprone	C7H9NO2	139.063	8	15.9389	11.2493	27.4175	32.4374	22.3011	9.02297	28.8058	9.35182	11.719	12.0857	-0.623285	0.186853	0.728501	0.813863	No significant
48	218	0.884	ESI-	143.034	144.041	HMDB0259137	Triacetic acid	C6H8O4	144.042	8	87.149	31.0425	47.3457	45.3051	32.5051	46.128	52.7416	160.282	42.3642	82.7887	0.659231	0.278807	0.554697	0.682911	No significant
49	219	14.61	ESI-	143.107	144.114	HMDB0000482	Caprylic acid	C8H16O2	144.115	7	76.8742	81.1645	106.754	152.047	87.6681	129.793	89.108	117.529	70.8699	73.0967	-0.0706462	0.7974	0.098324	0.165769	No significant
50	223	0.945	ESI-	144.029	145.036	HMDB0001552	2-Keto-glutaramic acid	C5H7NO4	145.038	7	16.8598	7.34987	15.4672	11.2003	9.73596	22.0451	23.6677	14.1115	21.0037	18.6054	0.714098	0.0127194	1.89553	1.29798	No significant
51	224	1.949	ESI-	144.045	145.052	HMDB0246466	Kynurine	C9H7NO	145.053	4	22.0401	25.4805	25.8544	23.566	37.9584	39.8939	44.4256	50.1643	46.9051	60.0359	0.83969	0.00130243	2.88525	1.51568	No significant
52	225	1.589	ESI-	144.066	145.073	HMDB0003681	4-Acetamidobutanoic acid	C6H11NO3	145.074	7	38.0482	25.9214	33.1582	13.1881	25.1977	13.4391	14.607	16.8403	12.6052	16.2257	-0.878362	0.0204717	1.68885	1.23428	No significant
53	234	1.22	ESI-	145.013	146.021	HMDB0000208	Oxoglutaric acid	C5H6O5	146.022	5	2129.58	1681.58	1863.98	2121.38	1232.71	1075.07	852.763	807.2	1330.39	598.706	-0.952995	0.00299324	2.52386	1.46227	No significant
54	235	3.179	ESI-	145.05	146.057	HMDB0000448	Adipic acid	C6H10O4	146.058	7	86.7456	130.243	247.717	50.0687	80.0706	135.818	48.3383	56.8372	67.6508	63.0764	-0.678297	0.274455	0.561529	0.664894	No significant
55	236	0.783	ESI-	145.061	146.068	HMDB0003423	Glutamine	C5H10N2O3	146.069	7	1668.93	1461.9	1369.66	1481.92	1748.02	1413.04	817.542	1182.15	1021.58	1163.33	-0.465726	0.00766028	2.11576	1.34868	No significant
56	244	0.922	ESI-	146.045	147.052	HMDB0000148	Glutamic acid	C5H9NO4	147.053	7	527.573	379.196	344.043	674.207	618.41	558.273	592.631	379.314	517.359	367.179	-0.0748975	0.754735	0.122206	0.216794	No significant
57	254	0.814	ESI-	147.029	148.036	HMDB0000694	2-Hydroxyglutaric acid	C5H8O5	148.037	8	532.267	422.572	226.192	186.252	389.786	183.332	223.739	271.308	347.066	261.34	-0.4494	0.213941	0.669705	0.745292	No significant
58	257	2.417	ESI-	147.044	148.051	HMDB0000567	Cinnamic acid	C9H8O2	148.052	7	101.883	93.1032	71.0563	84.699	66.0472	80.0843	159.651	99.3225	108.543	94.9394	0.380415	0.1352	0.869025	0.870025	No significant
59	260	1.496	ESI-	147.065	148.073	HMDB0000227	Mevalonic acid	C6H12O4	148.074	6	17.2449	14.7772	6.53922	9.28599	14.8564	11.1722	5.60763	5.12797	15.5408	94.3421	1.07163	0.445473	0.351178	0.492909	No significant
60	262	1.218	ESI-	148.043	149.05	HMDB0000696	Methionine	C5H11NO2S	149.051	7	87.1276	169.128	89.2391	129.535	108.633	90.671	78.1926	100.991	50.9448	104.73	-0.455874	0.117223	0.930987	0.90671	No significant
61	270	0.94	ESI-	149.045	150.052	HMDB0000283	Ribose	C5H10O5	150.053	5	120.787	115.195	120.062	134.327	129.119	118.371	228.73	164.007	235.749	135.215	0.509816	0.0618205	1.20887	1.0372	No significant
62	273	6.064	ESI-	149.06	150.067	HMDB0000764	Hydrocinnamic acid	C9H10O2	150.068	6	23.7348	29.1263	34.8041	37.6808	31.7867	35.2766	27.8802	28.3308	34.272	114.743	0.614066	0.352703	0.452591	0.589013	No significant
63	274	5.818	ESI-	150.001	151.008	HMDB0247072	6-Hydroxybenzothiazole	C7H5NOS	151.009	6	1829.96	1618.41	1774.58	1832.22	1897.76	1603.38	1478.27	1631.85	1802.82	1537.68	-0.152656	0.0380004	1.42021	1.16219	No significant
64	276	3.04	ESI-	150.055	151.062	HMDB0002210	2-Phenylglycine	C8H9NO2	151.063	6	764.908	5.69585	7.62769	7.0581	5.05693	48.821	10.4535	197.103	33.9183	5.37898	-1.41847	0.543107	0.265115	0.372917	No significant
65	281	1.247	ESI-	151.025	152.032	HMDB0000292	Xanthine	C5H4N4O2	152.033	6	60.1453	51.3116	127.325	57.966	82.1655	152.877	220.31	137.872	1146.71	129.615	2.23791	0.193511	0.713295	0.757558	No significant
66	283	5.374	ESI-	151.039	152.046	HMDB0000703	Mandelic acid	C8H8O3	152.047	6	538.588	387.469	290.409	14.8068	109.688	19.7985	90.554	14.6899	20.4648	30.3643	-2.93067	0.0400249	1.39767	1.13611	Downregulated
67	287	14.585	ESI-	152.034	153.041	HMDB0001476	3-Hydroxyanthranilic acid	C7H7NO3	153.043	7	213.137	35.0414	69.7717	81.2689	75.7515	90.7754	31.9472	84.1424	50.6985	59.2768	-0.584082	0.358667	0.445308	0.557194	No significant
68	292	8.157	ESI-	153.004	154.011	HMDB0251493	Dithioerythritol	C4H10O2S2	154.012	6	5.63169	5.63669	5.90727	6.48223	5.62392	5.51288	5.82428	61.8227	18.6309	138.234	2.97371	0.150617	0.822127	0.875023	No significant
69	295	4.148	ESI-	153.018	154.026	HMDB0000152	Gentisic acid	C7H6O4	154.027	6	177.447	109.365	62.7406	61.9109	188.051	5.11233	16.2833	18.988	17.4191	19.8187	-2.94927	0.00500483	2.30061	1.39667	Downregulated
70	314	3.436	ESI-	156.066	157.073	HMDB0000959	N-Tigloylglycine	C7H11NO3	157.074	6	5.20091	46.0929	4.13676	5.05785	5.45032	6.74659	11.8958	13.4065	11.6206	15.6101	-0.153591	0.877342	0.0568308	0.0917909	No significant
71	324	14.66	ESI-	157.122	158.13	HMDB0000847	Nonanoic acid	C9H18O2	158.131	6	64.0026	44.0092	58.0916	88.8422	63.3539	69.0165	80.5173	78.3584	64.8055	73.0016	0.200273	0.259383	0.586059	0.680861	No significant
72	332	3.463	ESI-	158.081	159.089	HMDB0000339	2-Methylbutyrylglycine	C7H13NO3	159.09	5	16.0242	31.3733	19.9533	15.1056	15.0408	14.1266	11.7543	18.9196	20.8247	18.8577	-0.206702	0.482584	0.316427	0.435648	No significant
73	336	1.236	ESI-	159.029	160.036	HMDB0000225	Oxoadipic acid	C6H8O5	160.037	5	3.55076	4.05521	5.92595	10.5434	12.6844	18.2974	10.34	5.19587	15.2442	16.3124	0.830941	0.0911988	1.04001	0.975917	No significant
74	337	3.916	ESI-	159.066	160.073	HMDB0000857	Pimelic acid	C7H12O4	160.074	6	22.2328	56.6496	37.5442	45.4589	56.5431	24.6824	55.0523	39.6491	32.1691	25.5444	-0.30262	0.361814	0.441515	0.573717	No significant
75	340	5.947	ESI-	159.102	160.109	HMDB0000711	Hydroxyoctanoic acid	C8H16O3	160.11	6	164.775	136.858	115.833	146.052	107.58	175.69	94.8867	93.5092	137.993	54.4393	-0.270092	0.353074	0.452134	0.585491	No significant
76	364	4.278	ESI-	163.039	164.046	HMDB0000205	Phenylpyruvic acid	C9H8O3	164.047	6	15.8313	45.8528	35.9301	18.5149	15.6778	18.6396	67.0196	82.5781	51.4712	34.8075	0.94933	0.0933329	1.02997	0.972053	No significant
77	370	2.413	ESI-	164.071	165.078	HMDB0000159	Phenylalanine	C9H11NO2	165.079	5	1896.84	3017.94	3873.24	3021.39	2668.61	3827.53	5292.93	3481.91	4545.29	4416.63	0.57478	0.0131105	1.88238	1.28959	No significant
78	378	3.971	ESI-	165.018	166.026	HMDB0002107	Phthalic acid	C8H6O4	166.027	5	14.101	37.3842	45.5264	26.0372	21.5346	8.34808	27.7862	106.369	68.4281	6.82859	0.590837	0.486014	0.313351	0.431286	No significant
79	380	0.899	ESI-	165.04	166.047	HMDB0059750	Xylonic acid	C5H10O6	166.048	3	252.871	262.806	240.666	349.957	291.867	289.366	422.152	402.861	449.617	474.642	0.54407	0.00911221	2.04038	1.33712	No significant
80	386	4.799	ESI-	165.055	166.062	HMDB0000748	3-Phenyllactic acid	C9H10O3	166.063	5	554.979	444.01	227.127	330.11	491.474	158.064	519.691	183.818	159.224	267.474	-0.66857	0.130429	0.884625	0.892464	No significant
81	396	1.219	ESI-	167.02	168.027	HMDB0000289	Uric acid	C5H4N4O3	168.028	6	9188.15	8292.36	12883	10243.3	11113.3	7399.03	6383.44	7465.09	6885.98	10135.7	-0.434541	0.0305664	1.51476	1.17937	No significant
82	401	6.092	ESI-	167.034	168.041	HMDB0001336	3,4-Dihydroxyphenylacetic acid	C8H8O4	168.042	5	26.6638	12.6271	4.83958	1.27101	0.906876	22.6902	2.88026	7.33444	10.9403	2.098	-0.0114225	0.990753	0.00403482	0.000363573	No significant
83	404	1.221	ESI-	168.023	169.031	HMDB0000439	2-Furoylglycine	C7H7NO4	169.038	40	488.051	418.763	668.212	593.022	625.697	433.397	361.655	399.903	374.093	535.453	-0.408721	0.0379468	1.42083	1.14634	No significant
84	423	1.457	ESI-	171.027	172.034	HMDB0014404	Sulfanilamide	C6H8N2O2S	172.031	19	239.034	298.073	491.579	192.554	139.635	902.011	253.354	229.023	306.789	250.014	0.512408	0.439446	0.357095	0.487498	No significant
85	427	4.892	ESI-	171.066	172.073	HMDB0250649	1,2-Cyclohexanedicarboxylic acid	C8H12O4	172.074	5	27.8091	49.3702	57.9532	38.8217	39.4652	38.9723	40.0908	36.8431	35.5507	46.9318	-0.105362	0.598914	0.222636	0.328375	No significant
86	429	9.722	ESI-	171.138	172.145	HMDB0000511	Capric acid	C10H20O2	172.146	5	40.0535	193.794	64.6871	16.1245	28.2013	21.0081	23.7646	33.1051	17.0454	22.2983	-1.54839	0.201503	0.695718	0.763948	No significant
87	436	3.682	ESI-	172.097	173.104	HMDB0011756	N-Acetylleucine	C8H15NO3	173.105	5	1.90556	77.2407	136.426	28.2065	35.2211	3.23975	2.3358	1.91859	2.74877	1.73072	-4.54233	0.0527325	1.27792	1.09563	No significant
88	442	3.522	ESI-	172.991	173.998	HMDB0060015	Phenol sulphate	C6H6O4S	173.999	5	738.215	4795.78	2368.56	684.799	626.962	2996.24	116.882	6033.76	3427.43	2586.64	0.718411	0.366671	0.435724	0.572729	No significant
89	446	0.843	ESI-	173.008	174.016	HMDB0000958	Aconitic acid	C6H6O6	174.016	4	294.658	137.332	43.442	123.235	73.5087	71.9661	22.2096	105.515	221.109	33.2884	-0.565865	0.460668	0.336612	0.469752	No significant
90	447	4.633	ESI-	173.081	174.088	HMDB0000893	Suberic acid	C8H14O4	174.089	4	194.251	212.79	247.375	177.134	207.798	239.56	219.67	205.57	175.884	204.562	0.00816216	0.941734	0.0260715	0.0621611	No significant
91	450	1.218	ESI-	173.092	174.099	HMDB0003357	Acetylornithine	C7H14N2O3	174.1	6	263.953	1.42684	1.99148	2.64091	1.96656	1.82315	2.7076	3.35062	2.49517	2.24682	-4.42932	0.351127	0.454536	0.570542	No significant
92	451	0.76	ESI-	173.104	174.111	HMDB0000517	Arginine	C6H14N4O2	174.112	5	117.77	115.55	79.4482	176.466	62.3244	219.475	158.835	130.597	115.669	150.03	0.489952	0.1309	0.88306	0.892134	No significant
93	462	0.787	ESI-	174.087	175.095	HMDB0000904	Citrulline	C6H13N3O3	175.096	5	149.358	108.001	135.23	109.654	128.655	38.7852	36.7971	68.1123	47.0862	44.9618	-1.4202	3.60019e-05	4.44367	1.64708	Downregulated
94	470	0.87	ESI-	175.024	176.031	HMDB0000044	Ascorbic acid	C6H8O6	176.032	5	1002.69	402.194	15.7986	55.7035	11.1224	21.1075	6.10279	10.8669	103.94	26.8998	-3.13851	0.206073	0.68598	0.758475	No significant
95	483	0.798	ESI-	177.04	178.047	HMDB0000078	Cysteinylglycine	C5H10N2O3S	178.041	33	29.0062	41.2724	35.5362	40.3492	35.5793	31.8424	24.7668	44.4784	42.7397	58.3022	0.153378	0.525772	0.279203	0.410166	No significant
96	485	4.001	ESI-	178.05	179.057	HMDB0000714	Hippuric acid	C9H9NO3	179.058	4	3204.35	4049.97	401.125	2013.22	4820.81	61.8747	348.685	718.027	515.322	255.124	-2.93167	0.0126157	1.89909	1.30159	Downregulated
97	492	2.738	ESI-	179.034	180.041	HMDB0002130	Monomethyl phthalate	C9H8O4	180.042	5	8.43013	27.56	29.0349	14.7076	9.40297	17.9734	27.6803	17.9147	16.2071	16.7009	0.114175	0.771956	0.112407	0.176906	No significant
98	493	0.792	ESI-	179.055	180.063	HMDB0000660	Fructose	C6H12O6	180.063	3	38861.4	37064.8	39921.8	44212.1	34253.5	40460.3	54919.3	49605	56205.3	51267.1	0.377651	0.00696459	2.1571	1.35671	No significant
99	495	3.243	ESI-	179.057	180.064	HMDB0001889	Theophylline	C7H8N4O2	180.065	5	1440.34	1714.82	86.0561	488.994	1191.81	223.832	238.316	84.6752	235.906	100.079	-2.47908	0.0293238	1.53278	1.18677	Downregulated
100	498	7.423	ESI-	179.071	180.078	HMDB0032574	Propylparaben	C10H12O3	180.079	4	4.68828	4.05624	2.10446	3.89952	3.025	9963.43	27545.4	10498.3	11165.4	10939.9	11.9457	0.00325749	2.48712	1.43372	Upregulated
101	503	1.261	ESI-	180.066	181.073	HMDB0000158	Tyrosine	C9H11NO3	181.074	4	1422.1	2176.11	2515.83	2321.86	2094.71	1759.34	2488.15	1571.53	1238.95	1546.3	-0.291467	0.205405	0.687389	0.773148	No significant
102	513	1.744	ESI-	181.036	182.043	HMDB0001973	9-Methyluric acid	C6H6N4O3	182.044	5	138.021	147.89	30.0063	72.6476	216.431	12.9156	18.6514	8.31817	29.6156	11.2303	-2.90573	0.0119815	1.92149	1.30896	Downregulated
103	515	3.336	ESI-	181.05	182.057	HMDB0000755	Hydroxyphenyllactic acid	C9H10O4	182.058	4	519.346	706.497	660.189	504.688	698.104	623.108	807.858	325.414	388.003	546.257	-0.199108	0.433362	0.363149	0.488927	No significant
104	516	0.794	ESI-	181.071	182.078	HMDB0000765	Mannitol	C6H14O6	182.079	5	496.517	246.821	20.2076	415.532	213.898	24.9975	37.4123	21.6492	11.8281	22.9593	-3.551	0.0155402	1.80854	1.28401	Downregulated
105	524	1.602	ESI-	182.045	183.052	HMDB0000017	4-Pyridoxic acid	C8H9NO4	183.053	4	28.4189	4.45891	8.43103	9.34535	18.628	10.3813	3.63728	5.39951	8.03918	11.9345	-0.81459	0.228233	0.641622	0.720066	No significant
106	531	1.912	ESI-	183.027	184.034	HMDB0254590	Methyl gallate	C8H8O5	184.037	5	37.2836	60.0517	87.1764	89.5346	50.4992	87.9487	44.1146	50.8011	52.8136	61.8824	-0.125238	0.684024	0.164928	0.26186	No significant
107	541	7.598	ESI-	183.138	184.146	HMDB0033724	Undecylenic acid	C11H20O2	184.146	3	29.6534	24.1756	56.894	35.3928	30.3979	92.4899	65.9425	47.987	68.3938	39.3056	0.831531	0.0344792	1.46244	1.15765	No significant
108	564	3.649	ESI-	186.055	187.063	HMDB0000734	Indoleacrylic acid	C11H9NO2	187.063	4	1046.08	101.35	26.6233	12.1897	6.59183	33.3094	30.7801	13.1512	42.3662	9.06362	-3.21264	0.324386	0.488938	0.601742	No significant
109	570	4.446	ESI-	187.006	188.014	HMDB0011635	Cresylsulfate	C7H8O4S	188.014	4	6278.81	33959.4	5744.45	15214.8	10846.9	1751.74	6102.81	9133.61	10038.2	4691.52	-1.18359	0.173257	0.761309	0.819413	No significant
110	575	1.224	ESI-	187.041	188.048	HMDB0256646	Plumbagin	C11H8O3	188.047	6	315.935	223.633	289.403	312.347	250.281	280.962	256.736	256.754	450.841	310.98	0.161353	0.439707	0.356837	0.458808	No significant
111	576	5.324	ESI-	187.097	188.104	HMDB0000784	Azelaic acid	C9H16O4	188.105	3	255.964	372.742	533.557	312.034	286.95	278.083	261.725	341.443	243.21	273.63	-0.33314	0.199532	0.699987	0.770492	No significant
112	579	7.595	ESI-	187.133	188.141	HMDB0244272	10-Hydroxydecanoic acid	C10H20O3	188.141	3	142.391	143.163	167.415	141.152	122.549	197.827	112.614	105.45	181.279	32.8942	-0.185809	0.584667	0.233092	0.362968	No significant
113	592	6.263	ESI-	188.071	189.078	HMDB0341340	methyl indole-3-acetic acid	C11H11NO2	189.079	4	759.217	242.967	44.9577	71.5691	451.279	25.3369	26.6791	42.586	75.4682	42.0774	-2.88762	0.0758325	1.12014	1.01172	No significant
114	596	3.267	ESI-	188.986	189.993	HMDB0245498	2,5-Dihydroxybenzenesulfonic Acid	C6H6O5S	189.994	4	1583.29	1430.25	273.768	527.073	1546.15	14.9171	17.9406	1120.3	44.5514	63.1074	-2.08802	0.048713	1.31236	1.09201	Downregulated
115	602	4.504	ESI-	189.076	190.083	HMDB0000325	Hydroxysuberic acid	C8H14O5	190.084	3	14.4682	4.2881	20.0525	19.5067	19.2426	1.449	1.51523	70.5266	27.2868	2.96902	0.419717	0.712288	0.147345	0.237686	No significant
116	608	3.507	ESI-	190.054	191.061	HMDB0011745	N-Acetyl methionine	C7H13NO3S	191.062	3	16.5153	14.2916	13.973	9.55461	14.4579	19.4516	7.6597	18.4747	26.7737	10.3298	0.265456	0.463326	0.334113	0.453225	No significant
117	617	1.219	ESI-	191.019	192.026	HMDB0000094	Citric acid	C6H8O7	192.027	4	2110.19	1632.31	1865.54	2183.03	1249.65	1059.77	808.763	814.615	1336.74	590.646	-0.971505	0.00312294	2.50544	1.45922	No significant
118	619	0.931	ESI-	191.055	192.063	HMDB0003072	Quinic acid	C7H12O6	192.063	4	97.9161	149.928	29.5427	131.1	163.539	27.2792	31.2488	56.9705	75.8262	36.7811	-1.32638	0.027557	1.55977	1.20535	Downregulated
119	623	5.545	ESI-	192.066	193.073	HMDB0000821	Phenylacetylglycine	C10H11NO3	193.074	3	2.35717	9.04648	1.15231	1.6385	2.66147	1.74597	2.08467	0.896187	2.01031	9.2495	-0.0763913	0.936103	0.0286762	0.0360355	No significant
120	631	5.571	ESI-	193.05	194.057	HMDB0000954	Ferulic acid	C10H10O4	194.058	3	6.04765	11.7928	4.31847	4.49037	6.36466	7.75819	7.20637	4.42656	4.76364	6.50811	-0.106586	0.763703	0.117076	0.180233	No significant
121	633	7.104	ESI-	193.086	194.094	HMDB0032575	Butylparaben	C11H14O3	194.094	0	54.1155	5064.53	2898.67	4625.95	4176.15	2626.86	14936.8	7938.99	9691.31	8738.97	1.38518	0.0365786	1.43677	1.14407	Upregulated
122	641	0.799	ESI-	194.049	195.056	HMDB0000840	2-Hydroxyhippuric acid	C9H9NO4	195.053	15	62.8073	40.5086	89.3951	51.4868	48.0449	61.1287	66.6904	152.946	173.699	82.5737	0.877857	0.0842099	1.07464	0.988788	No significant
123	647	0.8	ESI-	195.05	196.058	HMDB0253886	Gluconic acid	C6H12O7	196.058	4	93.459	64.1672	97.5603	64.888	57.2771	31.6639	78.8789	81.175	91.4617	97.7148	0.0134819	0.961713	0.0169546	0.0253164	No significant
124	651	4.728	ESI-	195.066	196.073	HMDB0062121	Dihydroferulic acid	C10H12O4	196.074	3	47.9411	150.893	20.7742	103.846	30.3175	6.33254	0.791854	11.5546	12.7712	9.31583	-3.11738	0.035356	1.45154	1.16671	Downregulated
125	656	6.381	ESI-	196.063	197.07	HMDB0000181	Dopa	C9H11NO4	197.069	8	3.31665	3.37826	3.61507	2.8452	2.99317	0.807721	2.67487	1.78693	3.13734	2.77029	-0.530836	0.0547831	1.26135	1.09978	No significant
126	670	5.056	ESI-	197.082	198.089	HMDB0341110	Camphanic acid	C10H14O4	340.189	3	26.1074	42.8306	80.2801	96.942	14.1473	116.51	23.6156	74.527	91.5061	45.9695	0.435882	0.443512	0.353095	0.468339	No significant
127	681	3.315	ESI-	198.032	199.04	IS	2-Chloro-L-phenylalanine	C9H10ClNO2	199.04	3	99833	90747.3	100883	74065.1	97833.7	105451	89965.9	93614.1	97726.2	100252	0.0718121	0.42665	0.369928	0.5139	No significant
128	689	5.024	ESI-	199.006	200.014	HMDB0062775	4-vinylphenol sulfate	C8H8O4S	200.014	3	293.763	1930.88	88.8419	30.8076	81.5019	7.42055	4.89503	19.3033	8.26001	18.3645	-5.38022	0.229801	0.638648	0.723358	No significant
129	698	7.857	ESI-	199.169	200.177	HMDB0000638	Dodecanoic acid	C12H24O2	200.178	5	72.3401	71.2775	74.2173	68.9352	79.868	76.3673	78.2312	88.4524	70.5554	94.9541	0.156193	0.116476	0.933764	0.949424	No significant
130	715	5.986	ESI-	201.113	202.12	HMDB0000792	Sebacic acid	C10H18O4	202.121	3	130.681	173.159	111.998	90.8952	98.5217	145.275	93.4872	97.4298	98.3639	97.8804	-0.184935	0.43221	0.364305	0.477479	No significant
131	728	3.707	ESI-	202.098	203.105	HMDB0013318	Tryptophanamide	C11H13N3O	203.106	2	0.4447	0.406918	0.442114	0.411203	0.442601	0.530195	8.83635	0.513692	0.431453	12.5826	3.41423	0.145351	0.837581	0.871778	No significant
132	738	0.845	ESI-	203.001	204.009	HMDB0304914	3-Methoxyphenol sulfate	C7H8O5S	204.009	3	26.8384	29.0241	9.27111	65.8369	11.6023	21.2749	10.9671	112.104	93.4678	60.8431	1.06679	0.195972	0.707806	0.776034	No significant
133	748	3.25	ESI-	203.082	204.089	HMDB0000929	Tryptophan	C11H12N2O2	204.09	3	5110.42	6235.02	5844.52	6413.62	7253.39	3715.34	4638.66	3827.7	4679.9	2979.2	-0.637126	0.00163783	2.78573	1.50425	No significant
134	751	4.998	ESI-	204.066	205.073	HMDB0000671	Indolelactic acid	C11H11NO3	205.074	2	504.558	462.616	515.709	404.385	481.393	211.549	339.898	247.205	187.591	399.768	-0.773133	0.00228614	2.6409	1.4601	No significant
135	753	2.799	ESI-	204.124	205.131	HMDB0004231	Panthenol	C9H19NO4	205.131	2	1.73802	2.21467	1.86066	1.62447	1.88193	3.27738	1.77333	1.90817	1.80148	1.85679	0.188032	0.420991	0.375727	0.515188	No significant
136	759	1.314	ESI-	205.035	206.042	HMDB0000379	2-Methylcitric acid	C7H10O7	206.043	2	80.6592	95.9847	40.0811	88.8947	93.7562	44.5361	3.91994	30.8265	53.4564	19.9028	-1.3876	0.00651789	2.18589	1.38163	Downregulated
137	770	1.968	ESI-	207.077	208.084	HMDB0000684	Kynurenine	C10H12N2O3	208.085	2	30.2887	34.6126	32.9605	28.3467	45.3505	56.6529	54.2491	78.3206	63.2162	75.1554	0.933204	0.000571771	3.24278	1.56454	No significant
138	784	0.862	ESI-	209.066	210.073	HMDB0003219	Sedoheptulose	C7H14O7	210.074	2	77.4113	72.6663	256.645	134.269	81.6608	86.2428	99.7627	75.6747	59.4002	88.0355	-0.605916	0.263469	0.57927	0.689436	No significant
139	787	6.502	ESI-	209.082	210.089	HMDB0240450	3,5-Dihydroxyphenylvaleric acid	C11H14O4	210.089	2	16.6411	27.7308	8.99156	14.114	404.53	1.97696	3.52288	6.95564	7.28313	2.80947	-4.38773	0.280112	0.552669	0.654707	No significant
140	797	7.716	ESI-	211.134	212.141	HMDB0033601	Dihydrojasmonic Acid	C12H20O3	212.141	1	74.3835	56.9838	73.9974	66.2513	70.6422	89.8523	95.4685	88.9795	78.8605	85.5367	0.358142	0.00182981	2.73759	1.48906	No significant
141	799	3.841	ESI-	212.002	213.009	HMDB0000682	Indoxyl sulfate	C8H7NO4S	213.01	2	466.607	3778.13	1588.88	4328.31	3164.65	454.01	842.346	3214.84	1985.67	1464.45	-0.743228	0.249108	0.603612	0.706575	No significant
142	803	5.743	ESI-	213.022	214.03	HMDB0001351	Deoxyribose 1-phosphate	C5H11O7P	214.024	25	701.751	412.683	68.1511	123.965	680.601	20.2813	8.3832	27.0334	92.4165	141.609	-2.77795	0.0370307	1.43144	1.14489	Downregulated
143	830	4.436	ESI-	215.045	216.052	HMDB0060618	6-Aminopenicillanic acid	C8H12N2O3S	216.057	23	2.49132	4.07426	6.23487	2.79592	3.79176	7.83312	8.26929	1.50268	2.80908	7.47649	0.524608	0.308493	0.510754	0.630393	No significant
144	859	6.617	ESI-	215.129	216.136	HMDB0000888	Undecanedioic acid	C11H20O4	216.136	2	41.6107	39.7071	44.4221	39.9442	42.7207	41.4303	49.3031	48.789	31.8587	38.133	0.00766007	0.949762	0.0223852	0.0532821	No significant
145	861	9.07	ESI-	215.165	216.172	HMDB0002059	12-Hydroxydodecanoic acid	C12H24O3	216.173	2	79.939	66.6377	115.886	64.0952	68.1646	104.111	68.7664	54.2673	95.1846	17.7737	-0.214865	0.564514	0.248326	0.379451	No significant
146	881	0.844	ESI-	217.048	218.055	HMDB0240730	Malonylglycine	C7H10N2O6	218.054	3	394.42	214.002	1.71076	370.124	173.845	1.66991	2.3155	15.3356	4.90606	11.8288	-5.00039	0.0141007	1.85076	1.29666	Downregulated
147	882	4.498	ESI-	217.108	218.115	HMDB0000350	3-Hydroxysebacic acid	C10H18O5	218.115	2	7.20036	10.8739	6.44344	6.93665	3.98631	34.1908	7.52882	5.30855	14.3174	4.21541	0.887434	0.318488	0.496907	0.613732	No significant
148	885	14.733	ESI-	217.988	218.995	HMDB0060272	4-Nitrophenyl phosphate	C6H6NO6P	218.993	10	39.7582	37.6207	47.9584	40.9541	37.9324	36.6852	39.7561	31.5406	35.7808	41.0266	-0.144269	0.159879	0.796209	0.845966	No significant
149	887	2.785	ESI-	218.103	219.11	HMDB0000210	Pantothenic acid	C9H17NO5	219.111	2	25.41	19.8934	39.6742	30.1864	30.0578	33.4684	21.4336	20.2228	49.159	32.5209	0.110712	0.716379	0.144857	0.211169	No significant
150	904	1.647	ESI-	219.077	220.084	HMDB0000472	5-Hydroxytryptophan	C11H12N2O3	220.085	2	15.6505	13.6902	17.1875	13.9454	14.5211	29.647	34.5184	31.8424	40.6039	31.728	1.16651	1.43967e-05	4.84174	1.66297	Upregulated
151	914	7.481	ESI-	221.082	222.089	HMDB0002056	Monoisobutyl phthalate	C12H14O4	222.089	2	86.0101	85.3791	110.509	87.2423	81.6054	114.355	87.0043	97.3862	104.509	113.898	0.198274	0.107261	0.969557	0.948804	No significant
152	932	1.256	ESI-	223.072	224.079	HMDB0014787	Stavudine	C10H12N2O4	224.08	2	1.62501	4.12735	3.83984	3.48812	0.809655	5.02224	7.00009	3.40589	2.60382	3.75865	0.649667	0.1565	0.805485	0.83822	No significant
153	936	10.902	ESI-	223.17	224.177	HMDB0000560	Goshuyic acid	C14H24O2	224.178	2	49.9794	13.354	66.9756	32.0127	39.139	44.4924	31.788	21.5029	46.4992	1.76593	-0.464052	0.388404	0.410716	0.551717	No significant
154	947	6.399	ESI-	225.113	226.12	HMDB0059729	3,4-Methylenesebacic acid	C12H18O4	226.121	1	34.6834	43.6499	49.809	36.0211	113.139	58.3944	43.3026	33.9199	32.4203	34.0874	-0.456216	0.359515	0.444282	0.558935	No significant
155	951	11.603	ESI-	225.186	226.193	HMDB0002000	Myristoleic acid	C14H26O2	226.193	1	58.2092	53.4029	127.05	20.468	63.0674	36.5614	46.6311	42.1024	27.9747	24.6779	-0.856495	0.144317	0.840683	0.863571	No significant
156	967	7.513	ESI-	227.129	228.136	HMDB0000933	Traumatic acid	C12H20O4	228.136	1	82.7849	85.9757	92.3796	88.4004	93.3106	87.1521	80.1194	84.1028	83.52	79.0729	-0.0973053	0.0456847	1.34023	1.12111	No significant
157	970	12.389	ESI-	227.201	228.209	HMDB0000806	Myristic acid	C14H28O2	228.209	2	164.972	325.841	158.813	37.2606	59.0664	43.1968	62.735	55.5155	67.1585	17.9882	-1.59695	0.0902154	1.04472	0.980179	No significant
158	978	0.834	ESI-	228.081	229.089	HMDB0003045	Ergothioneine	C9H15N3O2S	229.088	0	6.84586	4.58507	4.81054	2.65256	10.4438	3.09502	5.89847	31.2301	23.9678	5.0417	1.2387	0.213153	0.671309	0.7521	No significant
159	992	7.222	ESI-	229.144	230.152	HMDB0000623	Dodecanedioic acid	C12H22O4	230.152		95.0406	183.536	54.9403	48.6176	39.5931	104.532	61.6802	52.3435	52.9049	48.5055	-0.398393	0.495451	0.305	0.419493	No significant
160	1002	4.405	ESI-	230.996	232.004	HMDB0041789	Vanillin-4-sulfate	C8H8O6S	232.004	2	1233.11	4.34955	3.7851	1.24042	1.86401	1.92445	27.5509	11.2911	7.41722	5.03628	-4.54727	0.361395	0.442017	0.559187	No significant
161	1023	1.762	ESI-	232.998	234.005	HMDB0014878	Riluzole	C8H5F3N2OS	234.007	11	44.9581	131.878	153.703	155.189	90.9472	359.753	245.466	189.198	297.676	149.412	1.10626	0.0148783	1.82745	1.27509	Upregulated
162	1051	1.762	ESI-	239.015	240.022	HMDB0000192	Cystine	C6H12N2O4S2	240.024	7	6.77009	18.2273	21.7873	18.9396	14.2199	41.0673	30.9674	26.7557	35.2963	20.0753	0.947383	0.0100692	1.99701	1.32276	No significant
163	1057	7.107	ESI-	239.092	240.1	HMDB0061112	CMPF	C12H16O5	240.1	1	54.7427	4886.15	2792.67	4475.21	4037.09	2534.67	14558.6	7678.72	9408.02	8473.13	1.39258	0.0367354	1.43492	1.14331	Upregulated
164	1075	8.008	ESI-	241.087	242.094	HMDB0000273	Thymidine	C10H14N2O5	242.09	17	0.457077	0.466475	0.48817	0.501099	0.64505	0.626529	0.538862	0.570471	0.471006	0.505465	0.0845912	0.497616	0.303106	0.440008	No significant
165	1080	9.926	ESI-	241.181	242.188	HMDB0010730	3-Oxotetradecanoic acid	C14H26O3	242.188	1	89.3606	38.2313	121.96	62.0188	80.4008	127.375	63.6579	52.1597	103.784	14.9049	-0.115231	0.809793	0.0916258	0.165675	No significant
166	1082	12.942	ESI-	241.217	242.224	HMDB0000826	Pentadecanoic acid	C15H30O2	242.225	1	2.08219	7.70949	3.5711	0.872461	0.737928	0.43266	0.693264	1.46091	1.38464	0.823694	-1.64273	0.155964	0.806976	0.842528	No significant
167	1087	6.774	ESI-	242.176	243.183	HMDB0013286	N-Undecanoylglycine	C13H25NO3	243.183	0	364.064	408.692	465.395	271.696	383.61	326.686	422.07	485.187	313.278	633.026	0.203469	0.413762	0.383249	0.533321	No significant
168	1099	0.842	ESI-	243.062	244.07	HMDB0000767	Pseudouridine	C9H12N2O6	244.07	0	125.956	121.115	189.924	141.464	174.827	181.229	112.14	169.244	195.345	102.625	0.0139086	0.951351	0.0216592	0.0297318	No significant
169	1104	7.734	ESI-	243.16	244.167	HMDB0002327	Tridecanedioic acid	C13H24O4	244.167	1	10.7163	76.4688	14.0666	51.8812	26.9368	23.6706	50.1084	30.3805	43.277	33.0308	0.00318207	0.995375	0.0020132	0.00959167	No significant
170	1107	10.489	ESI-	243.196	244.204	HMDB0002261	2-Hydroxymyristic acid	C14H28O3	244.204	1	38.2394	37.0392	50.3302	27.0881	31.4981	41.6725	40.7038	27.5389	44.7952	9.98467	-0.161437	0.619555	0.20792	0.33322	No significant
171	1115	5.17	ESI-	245.012	246.02	HMDB0094710	3-[3-(Sulfooxy)phenyl]propanoic acid	C9H10O6S	246.02	1	2405.4	1.4151	0.479165	0.44293	0.517078	0.748231	0.508136	0.580607	8.9326	0.617076	-7.7245	0.348079	0.458322	0.574033	No significant
172	1129	4.003	ESI-	246.038	247.046	HMDB0015017	Emtricitabine	C8H10FN3O3S	247.043	11	275.036	315.353	36.1118	181.879	374.792	6.60387	34.6667	47.0867	47.5394	19.222	-2.93121	0.00875993	2.0575	1.34447	Downregulated
173	1141	4.797	ESI-	247.082	248.09	HMDB0014350	Pyrimethamine	C12H13ClN4	248.083	27	2.55601	2.17748	1.57282	1.95041	0.782382	23.0283	4.48755	89.1862	4.05047	72.3656	4.41716	0.0717571	1.14414	1.05718	No significant
174	1146	3.937	ESI-	248.05	249.057	HMDB0015028	Sulfapyridine	C11H11N3O2S	249.057	1	1.14475	1.27545	1.09045	1.32533	1.36605	1.4863	1.37701	1.78739	1.3482	1.40797	0.256122	0.0360687	1.44287	1.17365	No significant
175	1155	3.854	ESI-	249.005	250.012	HMDB0001474	3,4-Dihydroxyphenylglycol O-sulfate	C8H10O7S	250.015	9	16.2938	29.1917	24.8473	42.2326	24.6895	21.2419	30.1397	6.92046	28.6643	10.2483	-0.49761	0.24227	0.6157	0.743025	No significant
176	1181	11.929	ESI-	251.201	252.209	HMDB0000477	7Z,10Z-Hexadecadienoic acid	C16H28O2	252.209	0	19.3794	7.68407	33.7125	13.1289	10.6066	8.5103	10.0951	7.07917	9.42402	1.68118	-1.19984	0.0853047	1.06903	1.00467	No significant
177	1202	12.622	ESI-	253.217	254.225	HMDB0003229	Palmitoleic acid	C16H30O2	254.225	0	377.836	138.623	285.44	87.1427	67.8272	165.08	194.311	129.832	151.767	15.8412	-0.542799	0.400597	0.397292	0.527767	No significant
178	1215	13.43	ESI-	255.233	256.24	HMDB0000220	Palmitic Acid	C16H32O2	256.24	0	136.174	83.0391	69.9836	33.9126	27.568	47.4517	31.7648	31.3862	39.4438	7.87818	-1.15091	0.098865	1.00496	0.959728	No significant
179	1235	8.397	ESI-	257.176	258.183	HMDB0000872	Tetradecanedioic acid	C14H26O4	258.183	0	28.8349	159.573	45.9501	65.7465	302.674	111.108	59.4878	49.2055	65.8973	42.1253	-0.878708	0.323333	0.490349	0.602106	No significant
180	1236	11.633	ESI-	257.212	258.219	HMDB0061657	3-hydroxypentadecanoic acid	C15H30O3	258.219	0	7.0998	8.31664	19.9385	4.78636	8.12472	7.07186	6.75886	5.42993	6.62032	3.25057	-0.728427	0.19978	0.699447	0.777992	No significant
181	1245	3.756	ESI-	258.992	259.999	HMDB0041706	Caffeic acid 3-sulfate	C9H8O7S	259.999	0	110.065	64.3977	1.69933	10.5873	14.9809	2.47924	1.38273	5.06609	1.2146	1.53346	-4.1108	0.101971	0.991524	0.945946	No significant
182	1255	3.404	ESI-	259.13	260.137	HMDB0011171	Glutamylleucine	C11H20N2O5	260.137	0	44.1474	96.3733	95.1248	116.595	96.3692	105.453	81.2664	54.5608	79.9499	89.5023	-0.127264	0.6186	0.20859	0.324296	No significant
183	1271	3.612	ESI-	261.007	262.015	HMDB0011719	Homovanillic acid sulfate	C9H10O7S	262.015	0	223.238	92.0238	18.1133	63.7386	24.8932	1.19236	1.04679	3.32927	1.06108	3.14349	-5.43232	0.057601	1.23957	1.07212	No significant
184	1289	3.958	ESI-	263.104	264.111	HMDB0006344	N-Phenylacetylglutamine	C13H16N2O4	264.111	0	169.423	2069.46	229.955	805.527	550.963	329.678	549.173	777.057	632.127	670.978	-0.370466	0.637433	0.195566	0.296188	No significant
185	1328	1.428	ESI-	267.074	268.081	HMDB0000195	Inosine	C10H12N4O5	268.081	1	32.6982	19.7497	105.916	6.68078	33.1451	1064.6	9.88257	298.448	397.057	80.3208	3.22281	0.1171	0.931444	0.925749	No significant
186	1352	5.277	ESI-	269.151	270.158	HMDB0000145	Estrone	C18H22O2	270.162	14	29.9996	6.95614	54.3805	26.8715	49.4105	21.0835	9.63546	7.68175	12.4472	26.4455	-1.11676	0.0861709	1.06464	0.988495	No significant
187	1366	12.257	ESI-	271.228	272.235	HMDB0006294	16-Hydroxyhexadecanoic acid	C16H32O3	272.235	1	69.3918	70.6596	93.163	56.4082	57.4814	51.9735	34.1033	56.4279	52.3159	19.3184	-0.696822	0.0248967	1.60386	1.22163	No significant
188	1410	9.982	ESI-	277.145	278.152	HMDB0013248	Monoethylhexyl phthalic acid	C16H22O4	278.152	0	7.6268	10.0281	14.757	13.3654	8.5682	10.2503	9.21955	7.29422	11.5478	13.7832	-0.061011	0.804206	0.0946325	0.169615	No significant
189	1414	12.253	ESI-	277.217	278.225	HMDB0001388	Linolenic acid	C18H30O2	278.225	0	937.876	245.161	649.969	236.195	330.117	420.604	248.201	263.732	264.834	27.7116	-0.969744	0.157838	0.801787	0.840648	No significant
190	1424	3.384	ESI-	279.099	280.106	HMDB0000706	Aspartylphenylalanine	C13H16N2O5	280.106	0	13.2285	11.7033	9.95973	10.6841	10.989	95.4947	59.6237	66.1389	46.8094	50.5566	2.49388	0.000303648	3.51763	1.58914	Upregulated
191	1427	12.885	ESI-	279.233	280.24	HMDB0006270	Linoelaidic acid	C18H32O2	280.24	0	525.906	191.712	363.709	192.658	151.369	219.024	183.944	195.387	216.036	38.7056	-0.74054	0.180843	0.742698	0.807093	No significant
192	1435	0.844	ESI-	281.055	282.062	HMDB0015573	Niflumic acid	C13H9F3N2O2	282.062	2	18.5724	9.00184	17.0916	7.0073	10.6664	14.2553	15.8257	13.3634	42.2944	19.9079	0.761028	0.178228	0.749024	0.789406	No significant
193	1440	13.596	ESI-	281.248	282.256	HMDB0000207	Oleic acid	C18H34O2	282.256	0	516.179	141.123	575.851	118.079	74.8776	354.927	275.718	134.664	256.721	30.5213	-0.438193	0.556285	0.254703	0.377126	No significant
194	1447	1.43	ESI-	282.085	283.092	HMDB0000133	Guanosine	C10H13N5O5	283.092	0	0.61862	0.743043	3.9196	0.830089	0.748936	72.8368	0.723333	25.2004	40.4336	7.37314	4.41715	0.062633	1.2032	1.06123	No significant
195	1459	4.477	ESI-	283.083	284.09	HMDB0011686	p-Cresol glucuronide	C13H16O7	284.09	1	3.07382	44.9464	3.40044	15.08	11.9212	1.22039	12.7661	39.705	18.5743	19.4867	0.226493	0.794636	0.0998315	0.17257	No significant
196	1467	10.742	ESI-	283.264	284.272	HMDB0000827	Stearic acid	C18H36O2	284.272	0	3310.98	3288.79	3881.73	5397.58	4443.07	3506.4	3125.74	2703.91	3140.71	3635.84	-0.334864	0.0845881	1.07269	1.00661	No significant
197	1489	9.577	ESI-	285.207	286.215	HMDB0000672	Hexadecanedioic acid	C16H30O4	286.214	1	32.7152	93.1785	28.6463	50.2625	18.775	123.739	103.579	47.0744	100.49	48.5221	0.921262	0.0855554	1.06775	0.982113	No significant
198	1515	4.697	ESI-	289.076	290.083	HMDB0002780	Catechin	C15H14O6	290.079	13	0.448228	0.411681	0.486148	0.410397	0.481001	0.53364	0.777368	0.48238	0.584759	0.546782	0.386542	0.0327424	1.48489	1.1632	No significant
199	1522	0.794	ESI-	290.006	291.013	HMDB0014627	Brimonidine	C11H10BrN5	291.012	4	21.1483	18.0777	22.8679	16.9144	26.5298	4.0658	3.41707	4.7531	5.85198	3.83258	-2.26741	1.31275e-05	4.88182	1.67137	Downregulated
200	1538	3.628	ESI-	293.115	294.122	HMDB0001894	Aspartame	C14H18N2O5	294.122	1	32.6986	35.7437	48.4555	38.1822	35.1745	41.417	71.9769	42.4776	56.4095	50.9947	0.468644	0.046477	1.33276	1.09801	No significant
201	1545	10.912	ESI-	293.212	294.22	HMDB0010224	9-HOTE	C18H30O3	294.219	1	12.0765	3.59856	33.146	4.4491	6.18361	17.1236	8.9222	7.87222	9.18219	1.01501	-0.43049	0.627497	0.202388	0.310554	No significant
202	1563	10.341	ESI-	295.228	296.235	HMDB0004702	12,13-EpOME	C18H32O3	296.235	0	46.2919	52.0928	183.338	49.5678	21.1466	18.8742	25.081	22.4916	19.8318	8.47641	-1.89509	0.112276	0.949714	0.937251	No significant
203	1587	10.564	ESI-	297.244	298.251	HMDB0034297	Ricinoleic acid	C18H34O3	298.251	0	116.565	115.525	175.73	66.3124	47.0604	134.278	100.95	39.5382	95.9213	18.1088	-0.4228	0.417381	0.379467	0.516869	No significant
204	1602	11.578	ESI-	299.202	300.209	HMDB0001852	Retinoic acid	C20H28O2	300.209	0	271.691	206.586	251.491	187.258	225.804	215.552	208.747	179.513	207.184	201.587	-0.174572	0.149652	0.824917	0.854163	No significant
205	1606	11.296	ESI-	299.259	300.266	HMDB0062549	2-hydroxystearic acid	C18H36O3	300.266	0	54.2459	105.431	49.1687	34.4397	31.1916	34.3398	35.9019	17.8279	18.0054	20.5668	-1.11593	0.066902	1.17456	1.04323	No significant
206	1624	12.151	ESI-	301.217	302.225	HMDB0247751	Abietic acid	C20H30O2	302.225	0	60.7046	94.7202	125.994	80.5126	55.3129	50.0755	111.912	82.889	73.1403	18.8537	-0.308698	0.449257	0.347505	0.491669	No significant
207	1632	12.743	ESI-	303.233	304.24	HMDB0001043	Arachidonic acid	C20H32O2	304.24	1	99.6349	88.4249	142.652	99.4437	64.5393	126.694	77.6548	87.6193	124.788	25.6932	-0.161026	0.653455	0.184784	0.302359	No significant
208	1647	13.158	ESI-	305.248	306.256	HMDB0247333	Dihomo--linolenic acid	C20H34O2	306.256	0	8.06818	3.07698	10.0361	3.65805	3.03305	2.50628	1.2128	2.25881	2.74447	0.591821	-1.58133	0.0399001	1.39903	1.14618	Downregulated
209	1657	1.224	ESI-	307.035	308.042	HMDB0001409	dUMP	C9H13N2O8P	308.041	4	103.414	72.7126	95.8039	86.4839	102.045	98.0197	117.336	113.972	130.615	88.6869	0.252758	0.095343	1.02071	0.953914	No significant
210	1664	13.787	ESI-	307.264	308.272	HMDB0005060	Eicosadienoic acid	C20H36O2	308.272	0	14.8179	1.82899	2.40224	2.64559	1.57767	2.13611	1.27632	1.90249	1.93379	0.345893	-1.61557	0.257003	0.590062	0.688049	No significant
211	1666	0.846	ESI-	308.099	309.106	HMDB0000230	Acetylneuraminic acid	C11H19NO9	309.106	1	17.901	15.282	22.0596	15.1787	12.925	23.5134	30.4522	18.9265	35.1676	17.9288	0.596102	0.0490776	1.30912	1.08181	No significant
212	1671	2.681	ESI-	309.11	310.117	HMDB0256433	Phenylalanine glutamate	C14H18N2O6	310.116	1	6.76731	10.9115	11.7925	12.4188	10.2893	7.71794	10.5237	4.93694	5.61795	7.41679	-0.526963	0.050247	1.29889	1.11335	No significant
213	1681	11.588	ESI-	309.28	310.287	HMDB0034296	11-Eicosenoic acid	C20H38O2	310.287	0	264.145	282.704	107.319	345.32	205.158	282.233	359.649	232.157	232.154	278.687	0.201152	0.460273	0.336985	0.454597	No significant
214	1707	10.102	ESI-	311.223	312.23	HMDB0006940	9-HPODE	C18H32O4	312.23	1	198.102	276.697	107.401	72.7106	125.585	548.005	619.136	169.938	574.885	190.05	1.42931	0.0364474	1.43833	1.14283	Upregulated
215	1733	10.76	ESI-	313.239	314.246	HMDB0004705	12,13-DHOME	C18H34O4	314.246	1	37.2019	50.1877	34.8732	50.1131	32.9286	69.5588	73.4912	26.9418	92.5393	18.2652	0.451758	0.337344	0.471927	0.562315	No significant
216	1754	9.708	ESI-	315.254	316.261	HMDB0302281	9,10-Dihydroxystearic acid	C18H36O4	316.261	0	40.8342	25.6621	26.2486	22.1281	15.067	28.8945	23.755	15.023	26.0668	13.1044	-0.282344	0.403146	0.394537	0.529678	No significant
217	1763	5.096	ESI-	317.114	318.122	HMDB0060950	fluvoxamino acid	C14H17F3N2O3	318.119	8	55.1686	42.5454	76.6531	189.383	42.1857	31.0785	85.4281	23.0715	52.2903	27.276	-0.889369	0.249323	0.603238	0.727139	No significant
218	1767	10.671	ESI-	317.212	318.22	HMDB0010202	12-HEPE	C20H30O3	318.219	0	39.1539	37.6027	40.7354	30.6562	38.3645	47.1365	44.3329	44.9002	36.8474	37.9903	0.179386	0.102115	0.99091	0.970624	No significant
219	1782	10.751	ESI-	319.228	320.235	HMDB0003876	15-HETE	C20H32O3	320.235	0	6.10963	21.4134	16.2906	81.01	26.8196	15.535	1.60735	8.24065	15.8126	2.71865	-1.78792	0.148308	0.828835	0.875535	No significant
220	1822	11.681	ESI-	325.184	326.192	HMDB0031031	Dodecylbenzenesulfonic acid	C18H30O3S	326.192	0	221.384	67.3581	283.161	32.9013	75.7815	24.8065	173.151	291.75	33.0398	272.622	0.224847	0.767372	0.114994	0.206717	No significant
221	1828	1.819	ESI-	326.088	327.096	HMDB0010316	Acetaminophen glucuronide	C14H17NO8	327.095	0	2560.15	0.577875	2.13149	0.643067	0.644062	178.605	0.664779	691.121	87.2674	6.25828	-1.4115	0.56105	0.250999	0.355822	No significant
222	1839	12.563	ESI-	327.233	328.24	HMDB0002183	Docosahexaenoic acid	C22H32O2	328.24	1	96.961	141.242	209.333	188.387	105.375	113.074	119.522	90.4412	153.594	22.101	-0.571788	0.15834	0.800408	0.868611	No significant
223	1860	11.141	ESI-	329.128	330.135	HMDB0257110	Ranitidine N-oxide	C13H22N4O4S	330.136	2	17.6524	16.1819	5.85828	2.2162	3.14372	3.69581	4.60154	2.62674	2.62087	1.70537	-1.56276	0.111149	0.954096	0.92711	No significant
224	1862	1.481	ESI-	329.157	330.164	HMDB0256615	Pirsidomine	C17H22N4O3	330.169	15	4.86407	23.3986	12.9002	30.9003	17.8721	4.24538	13.5373	8.18206	9.07252	15.7819	-0.823514	0.147926	0.829956	0.870419	No significant
225	1865	6.901	ESI-	329.233	330.241	HMDB0004708	Pinellic acid	C18H34O5	330.241	1	19.6328	23.2213	100.691	30.7088	23.4422	19.7415	19.5124	22.7241	18.6655	19.0924	-0.9871	0.239314	0.621033	0.720186	No significant
226	1866	12.883	ESI-	329.249	330.256	HMDB0006528	Docosapentaenoic acid	C22H34O2	330.256	1	12.5115	5.77082	13.4265	6.47217	4.45456	6.49979	7.52311	8.59392	10.469	1.30497	-0.310036	0.512426	0.290369	0.426033	No significant
227	1881	8.078	ESI-	331.249	332.257	HMDB0034295	Floionolic acid	C18H36O5	332.256	1	25.7913	23.6906	24.3881	30.1481	29.1112	27.806	28.2977	26.4947	28.1287	30.0512	0.0805978	0.307465	0.512205	0.621364	No significant
228	1882	13.422	ESI-	331.265	332.272	HMDB0002226	Adrenic acid	C22H36O2	332.272	2	4.76508	2.27428	3.34946	1.14777	1.05327	3.47471	2.38144	2.04178	3.85375	0.176742	-0.0778585	0.893024	0.0491369	0.0961891	No significant
229	1926	10.312	ESI-	337.239	338.246	HMDB0002311	8,9-DiHETrE	C20H34O4	338.246	1	2.78276	2.08646	2.32769	3.83025	1.79748	1.75391	0.593599	1.34989	0.852428	1.31585	-1.12855	0.00935317	2.02904	1.34309	Downregulated
230	1932	12.908	ESI-	339.2	340.207	HMDB0003033	Canrenone	C22H28O3	340.204	9	12.9112	0.47097	4.23795	0.440942	0.190828	0.251002	2.01513	5.19086	0.242624	1.01068	-1.06725	0.484329	0.31486	0.428106	No significant
231	1954	3.863	ESI-	343.071	344.079	HMDB0259730	Usnic acid	C18H16O7	344.09	31	7.66957	23.9589	17.8416	51.8282	19.1823	18.7159	30.8793	5.77855	30.2648	4.39107	-0.42033	0.533658	0.272737	0.423548	No significant
232	1956	6.682	ESI-	343.122	344.129	HMDB0002928	Maltitol	C12H24O11	344.132	7	0.446774	0.505248	0.436906	0.451699	0.499353	0.691936	0.514954	0.678385	0.426715	0.464916	0.246982	0.161569	0.791641	0.855938	No significant
233	1978	12.251	ESI-	345.204	346.212	HMDB0001547	Corticosterone	C21H30O4	346.214	8	40.289	11.9099	17.3084	5.40865	5.65564	9.13677	7.81965	7.43066	6.98621	0.708042	-1.32854	0.179835	0.745125	0.801463	No significant
234	1998	5.379	ESI-	349.202	350.209	HMDB0010410	Resolvin E1	C20H30O5	350.209	0	33.4411	20.5081	0.479826	2.53405	13.9076	0.548879	1.51248	1.38906	0.559466	0.486858	-3.97824	0.0600058	1.22181	1.05861	No significant
235	2001	8.046	ESI-	350.028	351.035	HMDB0014952	Meloxicam	C14H13N3O4S2	351.035	0	61.7063	58.2081	67.6822	48.2327	64.4644	61.1986	52.5619	55.9876	53.9675	54.5987	-0.109659	0.264062	0.578294	0.665804	No significant
236	2048	13.431	ESI-	356.161	357.168	HMDB0015147	Cinacalcet	C22H22F3N	357.17	6	5.0152	5.22111	7.77565	5.00049	3.0867	5.4377	4.33994	2.54535	5.20464	0.589935	-0.526614	0.21306	0.671497	0.773566	No significant
237	2118	6.631	ESI-	367.158	368.166	HMDB0002833	Testosterone sulfate	C19H28O5S	368.166	1	9065.1	6378.1	9136.22	8629.45	11573.2	2078.05	6780.27	886.081	2831.27	828.063	-1.74029	0.00179349	2.7463	1.49546	Downregulated
238	2121	11.578	ESI-	367.189	368.196	HMDB0114764	LPA 13:0	C16H33O7P	368.196	0	82.9983	78.0481	62.9641	40.6857	40.5998	49.6802	50.9457	43.2871	40.1407	38.9738	-0.452988	0.114534	0.941064	0.920067	No significant
239	2192	3.313	ESI-	378.097	379.104	HMDB0001066	S-Lactoylglutathione	C13H21N3O8S	379.105	3	55.8029	62.5264	70.9068	64.8773	76.0505	71.9675	84.3709	74.7825	90.8119	97.5942	0.345581	0.0167204	1.77675	1.2688	No significant
240	2195	8.839	ESI-	378.242	379.249	HMDB0000277	Sphingosine 1-phosphate	C18H38NO5P	379.249	1	249.697	204.388	326.13	229.801	300.479	250.731	174.823	248.192	218.037	229.983	-0.224341	0.18994	0.721382	0.776853	No significant
241	2200	7.112	ESI-	379.01	380.018	HMDB0060792	6-Thioxanthylic acid	C10H13N4O8PS	380.019	4	0.421811	9.02123	7.44002	9.61501	8.91547	5.81103	16.2335	11.7705	13.9122	13.22	0.78326	0.0698874	1.1556	1.02424	No significant
242	2250	3.935	ESI-	386.013	387.02	HMDB0001245	dCDP	C9H15N3O10P2	387.023	9	1.29987	1.74552	3.50517	2.83299	3.51565	1.91265	4.96033	5.38117	5.09871	6.12697	0.864141	0.038441	1.41521	1.14709	No significant
243	2272	9.229	ESI-	389.27	390.277	HMDB0000328	12-Ketodeoxycholic acid	C24H38O4	390.277	1	2.11781	8.10723	0.793293	4.40253	1.57384	4.77594	9.17579	1.38089	9.23628	0.855901	0.581151	0.473742	0.324458	0.421816	No significant
244	2282	9.605	ESI-	391.285	392.293	HMDB0000626	Deoxycholic Acid	C24H40O4	392.293	0	30.1631	441.986	13.5709	1072.62	147.102	37.8401	254.106	304.437	267.744	17.1513	-0.952476	0.450176	0.346617	0.490723	No significant
245	2289	4.447	ESI-	392.048	393.055	HMDB0060413	6-Methylthioguanosine monophosphate	C11H16N5O7PS	393.051	12	0.902964	31.838	0.687467	4.62802	2.58782	0.526524	1.51201	0.961508	1.80969	0.541869	-2.92501	0.271387	0.566411	0.671081	No significant
246	2313	7.525	ESI-	395.19	396.197	HMDB0000774	Pregnenolone sulfate	C21H32O5S	396.197	0	196.945	119.012	120.694	217.133	187.68	123.917	832.69	12.965	246.612	118.06	0.665052	0.52318	0.281349	0.380411	No significant
247	2371	7.923	ESI-	405.265	406.272	HMDB0000502	3-Oxocholic acid	C24H38O5	406.272	1	2.17447	2.81551	2.56027	2.42267	1.839	4.49507	8.49913	3.79883	31.0498	1.97429	2.0764	0.195469	0.708921	0.752461	No significant
248	2382	7.998	ESI-	407.28	408.288	HMDB0000865	Muricholic acid	C24H40O5	408.288	0	177.959	35.7987	16.551	76.1977	2468.53	15.1637	25.3116	15.0041	6.88188	10.0251	-5.26065	0.292019	0.534588	0.639565	No significant
249	2464	7.856	ESI-	424.247	425.254	HMDB0011470	LPE 14:0	C19H40NO7P	425.254	0	51395.4	47584.8	47928.6	41854.3	50661.3	53439.9	41790.6	47918.8	49479	51541.1	0.028312	0.725248	0.139514	0.246105	No significant
250	2517	11.018	ESI-	433.236	434.243	HMDB0007856	LPA 18:2	C21H39O7P	434.243	0	39.6922	64.0557	31.2692	33.4161	61.4723	9.50152	9.34403	12.3426	12.2449	7.42277	-2.17656	0.000966496	3.0148	1.52042	Downregulated
251	2530	8.698	ESI-	435.276	436.283	HMDB0029949	Pangamic acid	C20H40N2O8	436.278	10	1.62805	4.64421	2.2145	8.58278	20.1808	0.535871	8.23997	1.87712	7.22069	3.68467	-0.78901	0.423559	0.373087	0.508194	No significant
252	2533	10.455	ESI-	436.283	437.291	HMDB0011152	LPE 16:0	C21H44NO6P	437.291	0	72.5802	106.94	134.859	128.655	130.594	47.9485	46.3376	94.2165	77.3096	49.6932	-0.862448	0.00904462	2.04361	1.35139	No significant
253	2568	5.256	ESI-	443.147	444.154	HMDB0014399	Doxycycline	C22H24N2O8	444.153	1	0.461705	0.430545	0.414445	0.450052	0.433634	0.474008	0.524299	0.470661	0.508779	0.521917	0.190552	0.00240427	2.61902	1.4587	No significant
254	2596	8.072	ESI-	448.307	449.314	HMDB0000637	Glycochenodeoxycholic acid	C26H43NO5	449.314	0	2801.1	910.042	223.088	1642.3	839.229	239.579	3171.27	489.906	275.052	651.847	-0.410298	0.666558	0.176162	0.28092	No significant
255	2607	9.25	ESI-	450.263	451.27	HMDB0011504	LPE 16:1	C21H42NO7P	451.27	1	53.1879	50.9498	25.4999	50.0516	33.6628	8.25535	9.24107	27.47	17.5358	12.1767	-1.51446	0.00286058	2.54355	1.45136	Downregulated
256	2617	10.082	ESI-	452.279	453.286	HMDB0011503	LPC 16:0	C21H44NO7P	453.286	1	879.688	825.107	560.105	737.698	533.563	301.248	216.97	699.111	599.606	305.082	-0.736747	0.0423675	1.37297	1.13401	No significant
257	2635	8.281	ESI-	455.248	456.255	HMDB0000907	Sulfolithocholic acid	C24H40O6S	456.255	1	4.09928	72.5059	0.86798	72.0317	10.4448	62.1437	163.995	99.319	503.648	1.24905	2.37611	0.174422	0.758399	0.785375	No significant
258	2643	10.994	ESI-	457.236	458.244	HMDB0114742	LPA 20:4	C23H39O7P	458.243	1	15.0876	17.5337	17.9606	14.7353	26.6233	42.009	13.261	33.8663	25.5275	34.2975	0.696164	0.0652726	1.18527	1.07349	No significant
259	2670	7.032	ESI-	464.301	465.309	HMDB0000138	Glycocholic acid	C26H43NO6	465.309	0	986.641	131.375	42.6146	384.687	358.6	120.182	307.212	109.26	36.8543	173.668	-1.34945	0.213051	0.671516	0.749378	No significant
260	2705	7.235	ESI-	471.243	472.25	HMDB0002586	Chenodeoxycholic acid 3-sulfate	C24H40O7S	472.249	1	1.5351	108.696	10.5961	112.546	1.87303	11.5204	139.65	39.6577	261.061	1.15135	0.94547	0.455997	0.341038	0.432443	No significant
261	2709	8.449	ESI-	471.312	472.32	HMDB0259282	triterpenoids	C29H44O5	472.319	1	3.96098	0.503049	0.47631	0.464651	11.1166	0.517767	0.499658	2.13313	0.472769	0.467724	-2.01381	0.268773	0.570615	0.664857	No significant
262	2725	9.058	ESI-	474.263	475.27	HMDB0011509	LPE 18:3	C23H42NO7P	475.27	0	88.7384	76.7031	45.3064	85.6957	108.711	7.00805	4.10858	33.2037	15.2678	12.5485	-2.48967	0.00041709	3.37977	1.56425	Downregulated
263	2731	9.667	ESI-	476.278	477.286	HMDB0011507	LPE 18:2	C23H44NO7P	477.286	0	2411.94	2312.96	901.1	1731.17	1462.53	243.108	141.945	738.07	372.7	434.256	-2.19207	0.00166737	2.77797	1.48552	Downregulated
264	2739	9.329	ESI-	478.198	479.206	HMDB0014760	Nicardipine	C26H29N3O6	479.206	0	10.0593	7.11612	12.9377	33.1691	4.56376	4.62347	13.5416	1.39689	8.45548	3.04734	-1.12698	0.220957	0.655693	0.767309	No significant
265	2740	9.307	ESI-	478.292	479.301	HMDB0011505	LPE 18:1	C23H46NO7P	479.301	0	1464.55	1460.03	1346.84	1803.98	1273.28	320.749	323.776	714.454	597.053	419.29	-1.62936	3.35991e-05	4.47367	1.65707	Downregulated
266	2752	11.38	ESI-	480.309	481.317	HMDB0011130	LPE 18:0	C23H48NO7P	481.317	0	500.895	344.758	225.093	278.855	181.993	116.472	76.1836	208.902	147.727	99.3925	-1.23946	0.0190324	1.72051	1.25159	Downregulated
267	2769	8.308	ESI-	482.295	483.302	HMDB0000722	Lithocholyltaurine	C26H45NO5S	483.302	0	0.679182	3.52531	0.477043	25.0559	0.482054	0.785508	7.67504	8.5428	4.81168	0.486803	-0.438317	0.762956	0.117501	0.210859	No significant
268	2781	7.863	ESI-	485.271	486.278	HMDB0114752	LPA 22:4	C25H43O7P	486.275	7	10873.7	10113.8	10263.2	8920.59	11154.6	11432.2	9132.09	10129.1	10946.3	10963.8	0.0354716	0.660576	0.180077	0.296005	No significant
269	2795	11.31	ESI-	489.358	490.366	HMDB0251740	Eldecalcitol	C30H50O5	490.366	0	21.368	5.76765	12.2124	10.3962	8.76601	10.1815	8.01993	6.03352	6.63106	5.66936	-0.679397	0.150447	0.822618	0.854814	No significant
270	2844	9.115	ESI-	498.263	499.27	HMDB0011519	LPE 20:5	C25H42NO7P	499.27	1	122.576	239.458	85.8423	119.648	50.5314	16.4503	19.816	137.485	35.9862	41.0217	-1.30143	0.0952335	1.02121	0.962812	No significant
271	2847	7.06	ESI-	498.29	499.297	HMDB0000896	Taurodeoxycholic acid	C26H45NO6S	499.297	1	334.664	60.6081	45.7396	271.563	133.961	49.1569	812.587	79.1543	42.601	340.632	0.645404	0.563375	0.249202	0.356448	No significant
272	2859	9.699	ESI-	500.278	501.286	HMDB0011518	LPE 20:4	C25H44NO7P	501.286	1	1331.32	801.334	694.366	874.965	589.273	492.903	225.899	1119.46	499.826	393.491	-0.651664	0.154261	0.811744	0.838018	No significant
273	2865	10.12	ESI-	502.294	503.301	HMDB0011515	LPE 20:3	C25H46NO7P	503.301	1	95.7373	69.771	49.6985	53.8665	47.0661	11.5052	11.178	67.498	29.3908	19.3668	-1.18611	0.0334712	1.47533	1.16398	Downregulated
274	2880	10.493	ESI-	506.322	507.333	HMDB0011512	LPE 20:4	C25H50NO7P	507.332	0	7813.61	6739.68	5796.78	5222.41	6239.03	1994.79	1335.07	3657.74	2729.1	2451.38	-1.38645	0.000152087	3.81791	1.60221	Downregulated
275	2914	7.616	ESI-	512.269	513.276	HMDB0002639	Sulfolithocholylglycine	C26H43NO7S	513.276	0	136.576	1119.15	6.34353	2315.56	142.47	470.206	1990.27	575.824	1211.34	132.671	0.23569	0.816263	0.0881699	0.119749	No significant
276	2927	6.309	ESI-	514.285	515.292	HMDB0000036	Taurocholic acid	C26H45NO7S	515.292	1	83.3313	8.66883	6.22481	53.1448	40.5569	17.8293	99.8463	17.4799	9.51043	93.4948	0.31138	0.718284	0.143704	0.232051	No significant
277	2960	9.67	ESI-	524.279	525.286	HMDB0011526	LPE 22:6	C27H44NO7P	525.286	0	523.689	626.398	678.121	751.505	459.324	445.391	307.637	1406.37	835.065	340.583	0.134091	0.788941	0.102956	0.170098	No significant
278	2970	9.154	ESI-	526.293	527.301	HMDB0011525	LPE 22:5	C27H46NO7P	527.301	0	473.592	1246.97	750.291	972.232	562.689	130.845	167.889	631.281	323.498	274.642	-1.39029	0.0175006	1.75695	1.26797	Downregulated
279	2993	9.75	ESI-	528.308	529.317	HMDB0011523	LPC 20:4	C27H48NO7P	529.317	1	2716.28	2043.73	2932.9	3143.97	3010.2	2045.17	996.444	2408.86	2239.24	1393.74	-0.608268	0.0204886	1.68849	1.24872	No significant
280	3138	10.494	ESI-	566.346	567.354	HMDB0010404	LPC 22:6	C30H50NO7P	567.332	37	7719.99	6660.68	5728.17	5161.83	6169.23	1974.01	1316.92	3615.03	2698.09	2420.55	-1.38661	0.000151721	3.81896	1.6023	Downregulated
281	3148	6.91	ESI-	567.318	568.325	HMDB0002596	Deoxycholic acid 3-glucuronide	C30H48O10	568.325	1	17.8055	30.5362	40.1089	66.9759	22.3415	33.9596	74.5595	53.5209	26.9474	48.0932	0.415383	0.353206	0.451972	0.564757	No significant
282	3159	10.21	ESI-	571.289	572.297	HMDB0061695	LPI 16:0	C25H49O12P	572.296	1	36.5291	37.103	57.5889	43.4003	32.7139	25.0204	21.7779	33.5265	44.5434	26.6037	-0.452915	0.0978535	1.00942	0.979929	No significant
283	3172	6.755	ESI-	288.62	579.254	HMDB0002486	Taurochenodeoxycholate-3-sulfate	C26H45NO9S2	579.254	1	17.842	90.2613	9.07733	22.9169	16.5281	39.2476	2405.86	32.7247	35.3808	121.501	4.07225	0.322706	0.491193	0.597224	No significant
284	3188	8.189	ESI-	581.241	582.248	HMDB0001008	Biliverdin	C33H34N4O6	582.248	1	18.6996	18.8568	43.3439	101.269	22.1108	15.2417	40.2661	11.6824	33.919	9.51069	-0.88494	0.302005	0.519986	0.661907	No significant
285	3197	7.009	ESI-	583.256	584.264	HMDB0000054	Bilirubin	C33H36N4O6	584.263	1	162.458	153.902	433.104	694.944	212.572	124.711	124.481	74.3735	278.229	53.3476	-1.33868	0.109461	0.960742	0.961985	No significant
286	3230	5.77	ESI-	589.304	590.311	HMDB0004158	Urobilinogen	C33H42N4O6	590.31	1	0.46733	2.14465	5.3261	25.3295	0.891539	0.538247	15.418	0.509196	0.544969	0.652903	-0.951515	0.569478	0.244523	0.380851	No significant
287	3258	11.703	ESI-	594.378	595.385	HMDB0288856	LPC 20:1	C28H54NO10P	595.349	61	26.9158	22.9673	17.5633	14.1322	13.3441	5.85759	2.41875	5.92203	4.31617	3.49767	-2.10845	0.000638819	3.19462	1.5422	Downregulated
288	3271	10.764	ESI-	597.305	598.312	HMDB0061693	LPI 18:1	C27H51O12P	598.312	1	77.1383	112.305	97.6783	104.418	136.988	62.2179	75.6811	75.3177	62.2513	52.7418	-0.68736	0.00566132	2.24708	1.39439	No significant
289	3284	14.522	ESI-	599.321	600.328	HMDB0240261	LPI 18:0	C27H53O12P	600.327	1	30.3887	20.9504	24.7443	26.7251	50.5204	54.3357	9.83134	39.7325	56.2328	37.6455	0.367252	0.391112	0.407699	0.538211	No significant
290	3366	9.737	ESI-	619.29	620.297	HMDB0061690	LPI 20:4	C29H49O12P	620.296	1	205.648	216.656	220.045	449.592	310.539	428.293	274.369	267.106	244.745	229.094	0.0416983	0.891677	0.0497925	0.079946	No significant
291	3391	6.935	ESI-	624.339	625.347	HMDB0002579	Glycochenodeoxycholic acid 3-glucuronide	C32H51NO11	625.346	1	62.2061	365.471	11.5483	1243.12	49.0217	346.733	665.658	372.419	548.676	63.3975	0.205839	0.839928	0.0757578	0.102763	No significant
292	3684	14.52	ESI-	885.551	886.558	HMDB0009815	PI 38:4	C47H83O13P	886.557	2	24.8326	13.2947	12.2391	14.9344	11.1744	89.0835	115.787	140.231	176.912	163.809	3.16477	6.51097e-05	4.18635	1.6334	Upregulated
293	3841	13.834	ESI+	74.097	73.0897	HMDB0031321	Butylamine	C4H11N	73.0891	8	76.4907	76.8681	67.1292	54.1958	56.8053	3204.49	3210.23	3078.58	3738.5	3556.3	5.66233	4.39365e-09	8.35717	1.7353	Upregulated
294	3873	0.903	ESI+	79.0218	78.0145	HMDB0002151	Dimethyl sulfoxide	C2H6OS	78.0139	7	54904.2	67814.2	62361.6	60328.4	61582.2	66120.9	68606.8	59442.7	43593.7	60085	-0.0436125	0.714587	0.145945	0.21639	No significant
295	3887	3.331	ESI+	80.05	79.0427	HMDB0000926	Pyridine	C5H5N	79.0422	7	302.602	250.49	321.916	271.333	284.15	240.998	12.229	191.119	193.551	204.7	-0.763597	0.0230614	1.63712	1.21897	No significant
296	3955	0.797	ESI+	86.0606	85.0529	HMDB0254513	Methacrylamide	C4H7NO	85.0528	1	2113.65	1552.88	1343.39	1912.02	1622.83	1316.42	2013.1	1330.01	1485.47	1345.24	-0.190028	0.29875	0.524693	0.653224	No significant
297	3956	1.488	ESI+	86.0606	85.0533	HMDB0002039	2-Pyrrolidinone	C4H7NO	85.0528	7	17.446	3.71379	16.3579	3.47767	3.02063	289.422	305.551	91.03	108.529	118.062	4.37388	0.00629974	2.20068	1.38065	Upregulated
298	3960	0.885	ESI+	86.0969	85.0896	HMDB0034301	Piperidine	C5H11N	85.0891	6	498.592	920.406	664.346	1076.21	769.506	858.448	549.354	401.718	581.899	700.589	-0.345641	0.220523	0.656545	0.748235	No significant
299	3969	0.82	ESI+	87.0446	86.0373	HMDB0258537	Succinaldehyde	C4H6O2	86.0368	6	25.7318	14.2149	18.2673	13.8883	17.5953	17.4768	20.1581	17.4486	9.20979	19.7299	-0.0942827	0.706896	0.150644	0.216195	No significant
300	4016	13.831	ESI+	94.0655	93.058	HMDB0003012	Aniline	C6H7N	93.0578	2	11.8087	12.5542	10.4301	8.6402	8.52015	234.905	320.626	233.122	309.312	269.656	4.71831	5.20413e-07	6.28365	1.70869	Upregulated
301	4024	1.258	ESI+	95.0496	94.0423	HMDB0000228	Phenol	C6H6O	94.0419	4	78.9347	145.935	160.769	117.097	157.396	124.669	388.436	99.0351	92.4066	185.396	0.430961	0.444919	0.351719	0.470085	No significant
302	4026	3.938	ESI+	95.0609	94.0535	HMDB0245026	2-Aminopyridine	C5H6N2	94.0531	5	10.1104	10.6625	9.44464	8.51553	8.77546	7.99431	8.56947	24.8038	7.81244	6.86661	0.238439	0.632298	0.199078	0.317336	No significant
303	4120	8.687	ESI+	98.9846	97.9773	HMDB0001429	Phosphate	H3O4P	97.9769	4	349.669	329.804	342.321	354.075	377.767	372.062	327.03	277.244	337.593	322.377	-0.0999066	0.20873	0.680415	0.767261	No significant
304	4144	13.834	ESI+	100.112	99.1051	HMDB0031404	Cyclohexylamine	C6H13N	99.1048	4	3.4153	3.68893	3.76911	2.69282	2.78829	197.011	230.978	232.322	271.573	261.663	6.18943	9.58346e-08	7.01848	1.72354	Upregulated
305	4195	0.813	ESI+	102.055	101.048	HMDB0036458	1-Aminocyclopropanecarboxylic acid	C4H7NO2	101.048	5	862.83	690.092	893.251	572.516	776.543	395.112	305.538	645.038	538.746	268.018	-0.818208	0.00732156	2.1354	1.36589	No significant
306	4201	13.831	ESI+	102.128	101.121	HMDB0032323	Hexylamine	C6H15N	101.12	2	174.332	164.768	171.579	140.351	127.316	9186.52	9944.32	9477.2	12374.5	12319.6	6.09764	3.80602e-07	6.41953	1.71467	Upregulated
307	4214	0.796	ESI+	103.039	102.032	HMDB0000005	2-Ketobutyric acid	C4H6O3	102.032	3	1042.55	897.723	1672.83	1307.42	1086.59	1582.8	1527.44	1423.04	1257.82	1327.78	0.244977	0.170898	0.767264	0.815411	No significant
308	4220	9.759	ESI+	103.076	102.068	HMDB0000718	Isovaleric acid	C5H10O2	102.068	3	71.3526	41.9406	68.8971	42.1523	78.4497	33.9936	33.0494	22.3734	83.2592	35.5442	-0.540222	0.188612	0.72443	0.806058	No significant
309	4223	0.848	ESI+	103.123	102.116	HMDB0002322	Cadaverine	C5H14N2	102.116	3	92.3738	121.395	93.0058	107.856	93.4492	104.491	106.833	83.3021	91.6063	118.102	-0.0106745	0.930773	0.0311564	0.0523222	No significant
310	4283	14.522	ESI+	108.081	107.074	HMDB0033871	Benzylamine	C7H9N	107.073	1	15.4281	21.7986	17.0689	21.0938	33.0305	27.0111	23.8633	28.9439	34.3345	46.1682	0.564335	0.070663	1.15081	1.04517	No significant
311	4290	1.263	ESI+	109.065	108.058	HMDB0001858	Cresol	C7H8O	108.058	4	130.321	254.067	235.963	197.847	179.111	237.649	277.002	172.817	167.778	193.95	0.0731715	0.739626	0.130988	0.205372	No significant
312	4298	3.083	ESI+	110.028	109.021	HMDB0000965	Hypotaurine	C2H7NO2S	109.02	12	4.46996	0.434482	0.548672	0.45273	0.496041	0.439363	0.576835	1.86071	0.428118	0.40564	-0.786818	0.542295	0.265764	0.372396	No significant
313	4301	3.058	ESI+	110.06	109.053	HMDB0001169	4-Aminophenol	C6H7NO	109.053	2	719.865	25.0833	43.2818	38.5323	42.6435	182.234	25.4476	908.034	133.037	38.5758	0.566279	0.706761	0.150727	0.254326	No significant
314	4321	3.055	ESI+	111.044	110.037	HMDB0002434	Hydroquinone	C6H6O2	110.037	9	683.168	145.561	176.566	159.428	171.713	34.4224	149.89	209.972	175.95	12.8464	-1.19662	0.212726	0.67218	0.753546	No significant
315	4344	0.784	ESI+	112.087	111.08	HMDB0000870	Histamine	C5H9N3	111.08	0	10.9159	13.7029	13.5224	24.9458	8.45545	16.3692	23.6809	15.9313	13.7022	14.7766	0.239471	0.460224	0.337031	0.443784	No significant
316	4356	0.915	ESI+	113.023	112.016	HMDB0000617	2-Furoic acid	C5H4O3	112.016	0	172.535	62.7505	137.318	67.7469	96.819	73.1628	18.9608	65.8763	120.938	97.5589	-0.512737	0.26933	0.569716	0.672625	No significant
317	4371	0.798	ESI+	114.066	113.059	HMDB0000562	Creatinine	C4H7N3O	113.059	1	721.336	681.013	533.876	571.108	702.664	571.273	877.234	461.82	1292.05	1189.63	0.452309	0.196872	0.705817	0.765211	No significant
318	4381	1.02	ESI+	115.007	113.999	HMDB0247933	Acetylenedicarboxylic acid	C4H2O4	113.995	37	8.76476	8.78904	8.89077	10.7151	7.72291	25.3211	8.94218	7.78259	6.42854	8.84004	0.352745	0.500892	0.300256	0.430966	No significant
319	4401	0.811	ESI+	116.071	115.063	HMDB0000162	Proline	C5H9NO2	115.063	1	184.931	231.698	243.527	282.309	298.253	259.958	223.641	256.912	229.696	265.205	-0.00618338	0.962174	0.0167463	0.0238641	No significant
320	4411	0.85	ESI+	117.055	116.047	HMDB0000720	Levulinic acid	C5H8O3	116.047	1	30.7487	3.24973	3.1312	3.4921	2.78756	2.98441	6.08832	8.32638	3.33567	8.44029	-0.573267	0.627383	0.202467	0.296046	No significant
321	4424	14.714	ESI+	118.065	117.058	HMDB0000738	Indole	C8H7N	117.058	1	111.608	111.051	163.887	156.782	183.903	100.055	169.474	109.259	116.649	244.518	0.0250267	0.935941	0.0287516	0.0565763	No significant
322	4426	0.797	ESI+	118.086	117.079	HMDB0000883	Valine	C5H11NO2	117.079	1	2345.57	1594.8	1383.19	1920.84	1645.56	1086.62	2047.68	1375.13	1516.35	1386.1	-0.262338	0.232548	0.633487	0.737556	No significant
323	4439	5.83	ESI+	119.037	118.029	HMDB0000254	Succinic acid	C4H6O4	118.027	24	43.5291	46.8429	53.4256	49.8388	56.5538	49.7151	47.8749	50.284	60.7401	57.3313	0.088104	0.379456	0.420839	0.537086	No significant
324	4445	5.434	ESI+	119.073	118.066	HMDB0001863	2-Hydroxyvaleric acid	C5H10O3	118.063	22	11.2878	11.6966	14.9338	12.3094	12.6675	17.4411	15.0579	11.9761	13.2275	12.346	0.155408	0.264701	0.577244	0.675973	No significant
325	4456	2.236	ESI+	120.066	119.058	HMDB0000167	Threonine	C4H9NO3	119.058	1	0.668316	6.74337	6.42396	0.716621	25.7846	0.763598	0.858765	23.225	14.0077	0.763098	-0.0259402	0.982954	0.00746666	0.00777516	No significant
326	4461	2.386	ESI+	120.081	119.074	HMDB0253472	Indoline	C8H9N	119.073	1	4858.81	6528.61	7418.55	6868.31	5559.99	15435.2	12103.5	7974.12	8571.29	9423.06	0.7766	0.0154439	1.81124	1.28294	No significant
327	4480	1.255	ESI+	121.065	120.058	HMDB0033910	Acetophenone	C8H8O	120.058	1	47.0235	72.2051	79.9304	64.4113	61.985	64.957	87.7657	59.5558	48.8522	58.1975	-0.0278622	0.887556	0.051804	0.0955392	No significant
328	4489	5.873	ESI+	122.06	121.053	HMDB0035281	2-Acetylpyridine	C7H7NO	121.053	1	4.52459	3.44445	4.63747	4.00875	3.98927	0.569659	4.30975	3.60436	1.08979	33.1973	1.05367	0.495294	0.305137	0.444722	No significant
329	4491	13.829	ESI+	122.096	121.089	HMDB0012275	Phenylethylamine	C8H11N	121.089	1	27.2896	27.1394	31.4471	27.0837	24.4485	1250.33	1354.03	1409.88	1761.6	1584.61	5.74325	2.35922e-07	6.62723	1.71736	Upregulated
330	4496	1.252	ESI+	123.044	122.037	HMDB0011718	4-Hydroxybenzaldehyde	C7H6O2	122.037	0	643.475	1117.47	1166.08	933.642	994.796	1035.64	1132.21	775.047	739.236	780.795	-0.121621	0.537078	0.269962	0.393166	No significant
331	4596	5.663	ESI+	127.016	126.008	HMDB0061734	Dimethylphosphate	C2H7O4P	126.008	1	27.7636	21.1392	164.373	19.5216	43.729	38.2689	37.6904	27.4087	35.5949	26.3375	-0.742329	0.445453	0.351199	0.480355	No significant
332	4597	3.295	ESI+	127.031	126.024	HMDB0246404	4-Chlorotoluene	C7H7Cl	126.024	0	299.927	391.183	361.29	400.237	376.714	458.781	455.319	348.497	375.372	388.404	0.147568	0.202058	0.694525	0.761565	No significant
333	4627	0.799	ESI+	129.066	128.059	HMDB0062558	Pyroglutamine	C5H8N2O2	128.059	1	39.3201	21.9735	53.71	45.3735	29.4691	19.702	47.4179	18.1272	26.1546	31.0361	-0.414499	0.253432	0.596139	0.714016	No significant
334	4632	14.513	ESI+	129.102	128.095	HMDB0256575	piperidine-1-carboxamide	C6H12N2O	128.095	1	4040.6	6351.53	3090.37	4621.93	4333	4907.58	2922.96	4792.11	6280.85	5547.67	0.123997	0.615934	0.210466	0.318873	No significant
335	4640	3.952	ESI+	130.05	129.043	HMDB0246561	4-Oxoproline	C5H7NO3	129.043	0	70.2999	468.217	62.5281	241.568	128.937	84.2729	139.303	144.905	172.816	107.237	-0.583103	0.426664	0.369914	0.501409	No significant
336	4645	3.247	ESI+	130.065	129.058	HMDB0033731	Quinoline	C9H7N	129.058	0	297.314	335.771	339.344	324.617	371.438	202.816	266.76	206.582	286.122	248.748	-0.462307	0.001998	2.6994	1.49047	No significant
337	4648	0.714	ESI+	130.086	129.079	HMDB0000070	Pipecolic acid	C6H11NO2	129.079	0	35.8977	84.0373	127.79	112.138	53.0802	111.376	53.8521	21.9911	59.6207	110.512	-0.208599	0.661762	0.179298	0.279822	No significant
338	4681	0.842	ESI+	132.065	131.058	HMDB0001149	5-Aminolevulinic acid	C5H9NO3	131.058	1	11.9438	8.67952	15.9156	19.6243	20.1591	11.4907	7.04982	10.8064	8.26559	8.864	-0.715605	0.0351544	1.45402	1.1651	No significant
339	4682	0.799	ESI+	132.077	131.07	HMDB0000064	Creatine	C4H9N3O2	131.069	1	577.733	639.082	371.44	428.645	509.041	495.797	746.209	470.936	1102.5	1036.28	0.608683	0.0954105	1.0204	0.960805	No significant
340	4687	1.469	ESI+	132.102	131.095	HMDB0000687	Leucine	C6H13NO2	131.095	1	56.1461	136.022	113.724	155.312	96.2299	134.309	79.7544	57.6584	89.9899	78.5494	-0.340445	0.302627	0.519093	0.64527	No significant
341	4696	9.027	ESI+	133.065	132.057	HMDB0000168	Asparagine	C4H8N2O3	132.053	30	251.447	83.2977	67.7982	43.0573	54.0658	46.8646	46.1757	33.3322	67.0182	56.9408	-0.997124	0.235631	0.627768	0.716122	No significant
342	4700	12.06	ESI+	133.086	132.079	HMDB0000746	Hydroxyisocaproic acid	C6H12O3	132.079	0	11.5549	8.55025	11.0869	7.09459	21.3508	38.1551	5.84515	29.8628	29.9219	30.2267	1.16807	0.0385032	1.4145	1.16397	Upregulated
343	4701	0.8	ESI+	133.097	132.09	HMDB0000214	Ornithine	C5H12N2O2	132.09	0	52.9974	191.73	199.347	245.752	65.366	239.819	187.562	234.121	263.231	229.472	0.611983	0.0847669	1.07177	0.984875	No significant
344	4710	3.063	ESI+	134.06	133.053	HMDB0059805	5-Hydroxyindole	C8H7NO	133.053	1	126.903	3.45634	28.9147	24.398	24.8046	1.69384	8.98767	32.7751	24.5863	10.3288	-1.41148	0.280538	0.552008	0.657426	No significant
345	4733	2.862	ESI+	135.066	134.059	HMDB0003224	Deoxyribose	C5H10O4	134.058	10	118.561	51.2887	6.69676	7.29761	17.5244	1.87932	4.19523	0.77974	11.8377	1.56861	-3.31308	0.127285	0.895222	0.894256	No significant
346	4737	9.025	ESI+	135.08	134.073	HMDB0032024	4-Ethylbenzaldehyde	C9H10O	134.073	1	1121.52	1152	888.17	624.742	785.285	715.832	647.516	463.155	928.457	698.935	-0.404512	0.110996	0.954691	0.937929	No significant
347	4758	1.252	ESI+	136.076	135.068	HMDB0304423	N-Benzylformamide	C8H9NO	135.068	0	1249.74	2085.88	2070.68	1715.38	1762.36	1814.06	2102.12	1411.35	1371.8	1529.31	-0.110561	0.541208	0.266636	0.389453	No significant
348	4760	13.835	ESI+	136.112	135.105	HMDB0255164	4-Isopropylaniline	C9H13N	135.105	2	8.22215	7.19455	7.84914	6.44443	5.7625	174.337	195.824	205.311	245.446	214.443	4.86728	1.38378e-07	6.85893	1.72051	Upregulated
349	4768	1.451	ESI+	137.046	136.038	HMDB0000943	Threonic acid	C4H8O5	136.037	9	26.1288	13.4582	107.141	8.54918	27.9978	901.768	5.89369	233.107	420.043	69.4862	3.15305	0.111511	0.952684	0.934926	No significant
350	4779	0.818	ESI+	138.052	137.045	HMDB0000875	Trigonelline	C7H7NO2	137.048	19	57.7544	141.034	119.42	126.41	149.796	67.086	74.682	65.328	52.1677	69.0934	-0.856204	0.0125418	1.90164	1.30873	No significant
351	4818	7.449	ESI+	139.039	138.032	HMDB0001895	Salicylic acid	C7H6O3	138.032	0	443.555	413.996	461.328	17.1233	386.521	119.065	1198.8	148.556	207.862	150.731	0.0833885	0.929574	0.0317161	0.0471646	No significant
352	4819	0.847	ESI+	139.05	138.043	HMDB0000301	Urocanic acid	C6H6N2O2	138.043	1	13.2167	22.3277	18.6102	18.1151	19.8696	23.7189	20.0699	27.1328	17.3065	18.4461	0.211322	0.250367	0.601422	0.715814	No significant
353	4851	3.827	ESI+	140.999	139.992	HMDB0004110	Phosphonoacetate	C2H5O5P	139.987	30	2.4155	1.81541	1.29138	1.3341	1.74642	167.782	1.28893	475.727	1.15374	165.689	6.55989	0.100936	0.995952	0.979997	No significant
354	4861	3.212	ESI+	141.066	140.059	HMDB0002820	Methylimidazoleacetic acid	C6H8N2O2	140.059	1	3.30528	3.47533	1.83705	2.41768	3.1043	1.10427	80.7946	1.41484	1.47748	73.0958	3.48107	0.160052	0.79574	0.840137	No significant
355	4871	3.216	ESI+	142.061	141.054	HMDB0253278	hydroxymethylcytosine	C5H7N3O2	141.054	0	1657.12	1865.9	101.203	768.142	1498.06	156.107	229.139	75.8967	232.889	61.8678	-2.96211	0.0141125	1.8504	1.28957	Downregulated
356	4902	3.254	ESI+	144.081	143.073	HMDB0033115	6-Methylquinoline	C10H9N	143.073	1	2619.99	3001.08	2808.55	2772.85	3235.02	1632.04	2029.65	1718.44	2195.61	1494.85	-0.670554	0.000206941	3.68415	1.60717	No significant
357	4904	0.832	ESI+	144.102	143.094	HMDB0004827	Stachydrine	C7H13NO2	143.095	1	1748.72	1124.41	1902.94	182.511	1585.95	5216.84	371.809	4165.16	7231.8	766.626	1.43964	0.135583	0.867796	0.876651	No significant
358	4913	0.853	ESI+	145.049	144.042	HMDB0259137	Triacetic acid	C6H8O4	144.042	1	66.5081	31.4346	68.5403	64.3946	73.0721	116.251	73.0025	58.8162	75.4115	41.3373	0.263346	0.425183	0.371424	0.490228	No significant
359	4924	3.254	ESI+	146.06	145.053	HMDB0246466	Kynurine	C9H7NO	145.053	1	5839.92	6861.72	5772.91	5988.81	7151.24	3665.4	4813.18	3887.16	5290.46	3557.09	-0.575623	0.00161267	2.79246	1.50451	No significant
360	4942	11.173	ESI+	147.029	146.021	HMDB0000208	Oxoglutaric acid	C5H6O5	146.022	0	94.2293	92.3539	119.305	103.157	115.33	94.5595	95.807	66.9894	85.6342	74.6696	-0.328272	0.0257152	1.58981	1.22533	No significant
361	4945	1.252	ESI+	147.044	146.037	HMDB0001218	Coumarin	C9H6O2	146.037	1	117.82	222.631	202.236	158.523	160.794	161.595	203.159	147.94	118.308	138.96	-0.162908	0.449705	0.347072	0.473238	No significant
362	4948	9.026	ESI+	147.065	146.058	HMDB0000448	Adipic acid	C6H10O4	146.058	0	361.638	326.079	262.686	196.183	236.792	209.441	195.523	149.845	280.293	209.097	-0.405798	0.100393	0.998296	0.962037	No significant
363	4951	3.953	ESI+	147.076	146.069	HMDB0003423	Glutamine	C5H10N2O3	146.069	0	74.7882	495.771	64.9142	257.412	134.07	88.1442	146.38	155.355	182.498	115.216	-0.578743	0.431468	0.365051	0.496384	No significant
364	4952	0.791	ESI+	147.113	146.105	HMDB0000182	Lysine	C6H14N2O2	146.106	1	9.36302	15.8771	17.5845	25.1257	14.6612	15.778	10.6382	11.0939	18.9841	16.7143	-0.174333	0.551793	0.258224	0.393285	No significant
365	5021	11.19	ESI+	149.023	148.016	HMDB0256501	Phthalic anhydride	C8H4O3	148.016	1	20043.4	21008.2	20449.6	16020.4	17906.8	16108.2	15741.6	10878.7	16069.5	12002.1	-0.430669	0.00972828	2.01196	1.34668	No significant
366	5022	11.41	ESI+	149.044	148.037	HMDB0000694	2-Hydroxyglutaric acid	C5H8O5	148.037	2	19.8438	6.5206	13.296	25.2615	15.7986	15.0682	40.3827	12.9418	13.6695	17.4723	0.302263	0.551712	0.258287	0.359135	No significant
367	5023	9.923	ESI+	149.059	148.052	HMDB0000567	Cinnamic acid	C9H8O2	148.052	2	84.8294	97.6977	112.053	79.8237	130.25	102.802	85.9682	73.3886	94.9445	87.4507	-0.182936	0.282814	0.548499	0.655881	No significant
368	5082	13.829	ESI+	150.127	149.12	HMDB0032782	2,6-Diethylaniline	C10H15N	149.12	2	14.8333	15.076	16.9093	16.6891	15.0426	1170.59	1419.44	1447.74	1845.28	1733.23	6.59933	1.52369e-06	5.8171	1.7012	Upregulated
369	5105	8.539	ESI+	151.075	150.068	HMDB0000764	Hydrocinnamic acid	C9H10O2	150.068	2	79.9515	63.1525	61.7729	78.5579	69.9635	80.477	63.1396	52.365	60.1445	61.3053	-0.15485	0.262707	0.580528	0.685924	No significant
370	5116	5.369	ESI+	152.016	151.009	HMDB0247072	6-Hydroxybenzothiazole	C7H5NOS	151.009	1	891.929	816.256	897.55	1060.89	905.059	853.563	759.843	704.355	819.792	785.361	-0.220801	0.0256467	1.59097	1.22761	No significant
371	5120	1.446	ESI+	152.056	151.049	HMDB0000132	Guanine	C5H5N5O	151.049	2	5.49136	6.64381	19.8124	9.26114	4.53349	143.985	6.04413	38.3634	69.9023	12.1292	2.56363	0.113623	0.944534	0.92886	No significant
372	5126	3.06	ESI+	152.07	151.063	HMDB0002210	2-Phenylglycine	C8H9NO2	151.063	1	709.561	8.08785	33.7044	28.3677	28.9825	24.3374	10.6074	211.446	42.3554	11.8433	-1.42782	0.495347	0.30509	0.418117	No significant
373	5130	13.83	ESI+	152.143	151.136	HMDB0015051	Amantadine	C10H17N	151.136	2	2.77624	3.03359	3.02194	3.12665	2.66345	228.151	246.795	297.956	339.756	365.441	6.65947	3.72711e-06	5.42863	1.69356	Upregulated
374	5151	1.288	ESI+	153.041	152.033	HMDB0000292	Xanthine	C5H4N4O2	152.033	0	2.07171	1.9771	2.34222	2.06229	2.87455	12.8045	1.93003	3.73872	45.7744	4.88581	2.60951	0.196344	0.706982	0.7569	No significant
375	5153	7.127	ESI+	153.054	152.047	HMDB0000703	Mandelic acid	C8H8O3	152.047	1	2.70339	41.6747	24.0677	43.642	39.6442	24.832	143.69	74.6722	98.5341	81.172	1.47879	0.030605	1.51421	1.17148	Upregulated
376	5171	1.51	ESI+	154.05	153.042	HMDB0001476	3-Hydroxyanthranilic acid	C7H7NO3	153.043	1	44.247	21.355	21.1509	21.3533	42.6017	31.411	32.2447	22.9188	33.3945	37.3408	0.0618554	0.829145	0.0813693	0.145191	No significant
377	5193	8.346	ESI+	155.016	154.009	HMDB0251493	Dithioerythritol	C4H10O2S2	154.012	24	0.735846	0.727425	0.809927	0.836537	0.796474	0.705484	0.701318	0.583012	0.684297	0.635967	-0.238904	0.005405	2.2672	1.41344	No significant
378	5238	8.108	ESI+	158.081	157.074	HMDB0000959	N-Tigloylglycine	C7H11NO3	157.074	1	34.1505	9.76417	2.67392	22.3389	10.0368	2.69897	37.8068	5.7846	3.41248	8.20221	-0.447511	0.639751	0.193989	0.304957	No significant
379	5243	6.928	ESI+	158.117	157.11	HMDB0014447	Tranexmic acid	C8H15NO2	157.11	1	0.507013	0.460927	0.51019	0.522755	0.540184	0.409626	0.413379	0.357234	0.455281	0.387952	-0.328602	0.00108902	2.96297	1.53153	No significant
380	5260	0.729	ESI+	159.05	158.043	HMDB0000462	Allantoin	C4H6N4O3	158.044	6	507.764	934.334	882.402	948.813	875.221	860.113	608.362	591.811	571.66	985.733	-0.197537	0.391453	0.40732	0.523126	No significant
381	5267	3.227	ESI+	159.092	158.084	HMDB0244231	1,5-Naphthalenediamine	C10H10N2	158.084	1	534.47	670.273	587.943	595.211	692.39	328.756	691.549	367.092	464.291	532.254	-0.369715	0.084336	1.07399	1.00779	No significant
382	5277	0.794	ESI+	160.097	159.089	HMDB0000339	2-Methylbutyrylglycine	C7H13NO3	159.09	1	15.0862	37.483	181.401	14.3923	23.2691	112.007	6.37822	100.794	177.049	6.16935	0.566968	0.585075	0.232788	0.333208	No significant
383	5299	0.795	ESI+	162.112	161.105	HMDB0000062	Carnitine	C7H15NO3	161.105	1	1618.83	2185.03	3066.02	2102.51	1836.2	2219.91	2913.7	2689.32	2053.62	2336.18	0.176207	0.365972	0.436552	0.557783	No significant
384	5313	7.127	ESI+	163.075	162.068	HMDB0033591	Safrole	C10H10O2	162.068	1	48.1919	141.627	59.8977	125.714	125.512	78.3194	478.98	200.196	280.47	230.887	1.34081	0.0543219	1.26502	1.07235	No significant
385	5314	0.043	ESI+	163.123	162.115	HMDB0001934	Nicotine	C10H14N2	162.116	2	0.251403	0.245704	0.427975	2.6861	0.385464	2.76021	0.887916	0.724685	1.22233	0.997137	0.721986	0.412268	0.38482	0.500128	No significant
386	5337	1.252	ESI+	165.054	164.047	HMDB0000205	Phenylpyruvic acid	C9H8O3	164.047	1	285.675	470.542	466.053	391.338	357.329	386.741	432.163	313.616	270	302.031	-0.209491	0.277691	0.556439	0.66872	No significant
387	5341	6.515	ESI+	165.091	164.084	HMDB0000329	2-Phenylbutyric acid	C10H12O2	164.084	1	5.51166	5.66263	13.1221	11.5743	90.1944	8.42064	8.69305	2.45927	8.73664	6.13827	-1.87168	0.295259	0.529796	0.638615	No significant
388	5355	5.162	ESI+	166.086	165.079	HMDB0000159	Phenylalanine	C9H11NO2	165.079	1	2.07578	1.88213	2.5917	1.79207	2.79352	956.304	160.677	827.384	998.661	840.451	8.40844	0.00112853	2.94749	1.52039	Upregulated
389	5380	3.822	ESI+	167.027	166.02	HMDB0002107	Phthalic acid	C8H6O4	166.027	40	2.28927	1.72054	1.37236	1.54974	1.65516	1778.24	2.46898	4885.01	3.22624	1574.56	9.90688	0.102043	0.991217	0.977125	No significant
390	5413	0.402	ESI+	169.035	168.027	HMDB0000289	Uric acid	C5H4N4O3	168.028	6	135.459	130.161	143.035	116.23	125.074	119.031	110.216	104.145	113.717	116.07	-0.206756	0.0104853	1.97942	1.32585	No significant
391	5430	4.964	ESI+	170.037	169.029	HMDB0000439	2-Furoylglycine	C7H7NO4	169.038	49	8.46271	10.4561	10.4347	8.78314	9.2303	10.4177	9.99922	7.10547	9.65495	8.86635	-0.0408791	0.721503	0.141762	0.238975	No significant
392	5460	0.794	ESI+	173.042	172.034	HMDB0014404	Sulfanilamide	C6H8N2O2S	172.031	22	94.5316	42.9344	18.8762	67.9251	41.8694	9.47145	28.5377	13.2859	8.30666	10.6237	-1.9221	0.0194354	1.71141	1.25529	Downregulated
393	5466	6.957	ESI+	173.153	172.146	HMDB0000511	Capric acid	C10H20O2	172.146	2	5.31626	1.43815	2.86046	2.37517	2.93983	2.17072	1.23536	2.52522	1.74344	2.15611	-0.602813	0.170905	0.767246	0.807558	No significant
394	5470	3.937	ESI+	174.022	173.014	HMDB0304940	2-Aminobenzenesulfonic acid	C6H7NO3S	173.015	20	2.51407	2.56588	1.95807	2.26654	4.26804	85.9347	2.06364	232.796	4.20636	66.7628	4.85122	0.109766	0.959533	0.959052	No significant
395	5487	0.817	ESI+	174.998	173.99	HMDB0060015	Phenol sulphate	C6H6O4S	173.999	48	59.9288	36.8473	63.0756	50.3886	47.6919	55.7566	48.6999	49.9071	89.1522	33.376	0.10233	0.723125	0.140787	0.198717	No significant
396	5491	4.171	ESI+	175.071	174.064	HMDB0006028	N-Acetylasparagine	C6H10N2O4	174.064	0	0.603167	0.571804	0.64532	0.6278	0.622981	24.9411	13.3382	31.2828	32.6099	34.3167	5.4739	0.000116991	3.93185	1.62266	Upregulated
397	5495	1.657	ESI+	175.086	174.079	HMDB0029739	Indole-3-acetamide	C10H10N2O	174.079	1	14.0668	10.3568	11.8319	7.68069	10.2029	22.2222	23.4087	22.4285	34.6615	24.6388	1.23417	0.000445711	3.35095	1.55718	Upregulated
398	5496	4.591	ESI+	175.108	174.1	HMDB0003357	Acetylornithine	C7H14N2O3	174.1	0	1.29859	1.75796	3.34735	2.20144	3.04721	331.705	221.698	243.888	297.051	496.399	7.09291	0.00018821	3.72536	1.60839	Upregulated
399	5500	0.792	ESI+	175.119	174.112	HMDB0000517	Arginine	C6H14N4O2	174.112	1	97.6259	86.7998	62.0504	122.636	62.3924	195.802	152.817	138.64	123.928	140.686	0.801114	0.0050462	2.29704	1.40554	No significant
400	5507	1.47	ESI+	176.066	175.058	HMDB0003157	Guanidinosuccinic acid	C5H9N3O4	175.059	5	24.1729	56.5915	49.5401	64.5331	50.9197	49.3356	41.8435	29.256	29.7148	42.3582	-0.352316	0.210719	0.676296	0.761208	No significant
401	5531	3.217	ESI+	177.102	176.095	HMDB0001046	Cotinine	C10H12N2O	176.095	2	537.539	674.507	590.957	598.941	695.04	330.596	1292.07	369.092	467.907	974.264	0.148997	0.73537	0.133494	0.209383	No significant
402	5576	8.255	ESI+	180.081	179.073	HMDB0247968	Acridine	C13H9N	179.073	1	66.8389	82.1508	84.6784	73.9421	71.886	70.0984	88.5547	68.6789	87.1914	70.5623	0.0210944	0.845123	0.0730801	0.0953609	No significant
403	5600	2.855	ESI+	181.072	180.065	HMDB0001889	Theophylline	C7H8N4O2	180.065	1	2146.48	680.643	107.907	115.335	256.397	52.725	55.249	26.7279	185.448	28.4131	-3.24593	0.164622	0.783512	0.824676	No significant
404	5601	7.126	ESI+	181.086	180.078	HMDB0032574	Propylparaben	C10H12O3	180.079	1	54.1592	1282.45	769.245	1170.29	1223.79	745.81	4397.61	2190.8	2879.83	2439.33	1.49155	0.0324846	1.48832	1.16281	Upregulated
405	5611	8.739	ESI+	182.009	181.002	HMDB0303335	2-(Methylthio)benzothiazole	C8H7NS2	181.002	1	3597.85	3118.48	3029.57	3454.3	2678.61	2666.95	2659.7	2225.46	2561.28	2531.67	-0.328529	0.00730707	2.13626	1.377	No significant
406	5620	1.248	ESI+	182.081	181.074	HMDB0000158	Tyrosine	C9H11NO3	181.074	1	190.546	281.44	296.128	260.278	226.394	256.893	264.295	188.309	176.709	189.676	-0.221922	0.217844	0.661855	0.752788	No significant
407	5626	4.917	ESI+	182.19	181.183	HMDB0251214	Dicyclohexylamine	C12H23N	181.183	1	74.2092	67.3639	70.1669	65.5939	81.2987	50.4502	64.689	51.2052	65.824	62.8899	-0.281507	0.0199285	1.70052	1.25732	No significant
408	5631	4.446	ESI+	183.05	182.043	HMDB0001973	9-Methyluric acid	C6H6N4O3	182.044	6	2.494	10.1846	2.98396	6.37181	4.01889	0.678476	2.02972	2.8781	5.27755	2.47846	-0.965454	0.150412	0.822717	0.866581	No significant
409	5642	0.763	ESI+	222.022	183.058	HMDB0000017	4-Pyridoxic acid	C8H9NO4	183.053	29	8.47129	8.15586	8.71203	7.58934	9.21878	14.7711	6.80349	7.57318	9.45752	7.18544	0.119615	0.640245	0.193654	0.300294	No significant
410	5669	3.83	ESI+	185.038	184.031	HMDB0254590	Methyl gallate	C8H8O5	184.037	36	3.4877	2.62124	1.86461	1.89213	2.3708	1803.37	3.07396	4973.61	3.59835	1598.97	9.42007	0.102487	0.989333	0.976086	No significant
411	5690	4.592	ESI+	187.071	186.064	HMDB0061890	Pyroglutamylglycine	C7H10N2O4	186.064	1	0.330245	0.320233	0.380609	0.344048	0.361526	44.9929	23.5492	26.0661	40.0117	53.5693	6.75972	0.0001763	3.75375	1.60839	Upregulated
412	5705	3.21	ESI+	188.07	187.063	HMDB0000734	Indoleacrylic acid	C11H9NO2	187.063	1	2463.23	2893.54	2689.77	2639.45	673.901	1503.99	1908.03	1611.4	2064.94	1292.84	-0.43872	0.201887	0.694891	0.786816	No significant
413	5716	4.596	ESI+	189.102	188.095	HMDB0000784	Azelaic acid	C9H16O4	188.105	53	1.1591	1.47476	2.14152	1.59244	1.26889	31.7614	44.5897	24.9181	25.3605	71.7727	4.69934	0.00245341	2.61023	1.4714	Upregulated
414	5723	4.593	ESI+	190.082	189.075	HMDB0341340	methyl indole-3-acetic acid	C11H11NO2	189.079	22	0.692513	0.671518	0.798125	0.721458	0.758107	36.9778	22.1858	27.1224	29.7891	55.3578	5.55688	0.00040456	3.39302	1.57892	Upregulated
415	5769	1.85	ESI+	194.081	193.074	HMDB0000821	Phenylacetylglycine	C10H11NO3	193.074	1	18.529	4.71646	6.5754	4.16327	5.10629	3.93479	4.44835	4.97863	1.79908	1.4302	-1.23641	0.146797	0.833283	0.854877	No significant
416	5785	3.883	ESI+	195.065	194.058	HMDB0000954	Ferulic acid	C10H10O4	194.058	1	21.5453	19.1583	14.0837	7.86777	7.87135	3.45126	7.73231	9.98754	7.63893	4.85145	-1.06706	0.041736	1.37949	1.13195	Downregulated
417	5787	3.779	ESI+	195.088	194.08	HMDB0001847	Caffeine	C8H10N4O2	194.08	1	5477.64	3029.66	54.4833	807.353	2209.51	270.907	499.281	97.3902	290.467	137.528	-3.1598	0.0620645	1.20716	1.0543	No significant
418	5788	10.936	ESI+	195.101	194.094	HMDB0032575	Butylparaben	C11H14O3	194.094	1	19.4961	12.7244	37.2727	9.3615	17.8966	6.67443	5.39406	7.81789	9.16445	6.2749	-1.45356	0.0358451	1.44557	1.16114	Downregulated
419	5796	3.727	ESI+	196.06	195.053	HMDB0000840	2-Hydroxyhippuric acid	C9H9NO4	195.053	1	2.60449	1.511	1.94041	1.5725	1.32211	1.56648	1.26141	1.16115	1.02124	1.09895	-0.550981	0.0496259	1.30429	1.09972	No significant
420	5808	6.188	ESI+	197.081	196.073	HMDB0062121	Dihydroferulic acid	C10H12O4	196.074	1	9.64395	9.98185	12.456	11.8975	13.7332	10.9252	15.8115	10.6581	15.5967	12.6608	0.185963	0.27218	0.565144	0.646854	No significant
421	5819	0.789	ESI+	198.085	197.077	HMDB0000181	Dopa	C9H11NO4	197.069	44	229.487	153.435	206.527	174.698	185.385	67.5101	53.8143	74.0187	57.807	68.0526	-1.56373	1.52103e-05	4.81786	1.66692	Downregulated
422	5846	3.298	ESI+	200.047	199.04	IS	2-Chloro-L-phenylalanine	C9H10ClNO2	199.04	1	1707.5	1845.48	2111.71	1983.22	1919.98	1988.42	2286.8	1937.27	2006.96	1774.8	0.062898	0.447871	0.348847	0.45128	No significant
423	5855	0.952	ESI+	201.018	200.01	HMDB0062775	4-vinylphenol sulfate	C8H8O4S	200.014	19	2.2035	2.19095	2.28683	2.06944	2.17634	2.1042	2.29645	4.32532	10.6463	2.03145	0.969954	0.239142	0.621345	0.694038	No significant
424	5868	7.682	ESI+	201.185	200.178	HMDB0000638	Dodecanoic acid	C12H24O2	200.178	1	7.53428	8.57956	8.74856	14.4627	9.21215	13.8077	11.497	8.39907	11.7601	8.89781	0.163498	0.480543	0.318268	0.419781	No significant
425	5896	3.879	ESI+	204.113	203.106	HMDB0013318	Tryptophanamide	C11H13N3O	203.106	1	0.45025	0.431379	0.515867	0.47335	0.531955	0.702932	1010.97	1.47395	0.432936	2678.06	10.5853	0.195906	0.707951	0.790777	No significant
426	5897	0.853	ESI+	204.123	203.116	HMDB0000201	Acetylcarnitine	C9H17NO4	203.116	1	158.481	86.22	219.487	106.132	115.262	224.625	146.692	118.104	111.617	93.6603	0.0190582	0.957411	0.0189014	0.0356684	No significant
427	5909	3.257	ESI+	205.097	204.09	HMDB0000929	Tryptophan	C11H12N2O2	204.09	1	2910.1	3409.07	3166.36	3107.47	3012.63	1760.42	2209.22	1850.19	2423.41	1473.73	-0.683489	0.00024002	3.61975	1.60511	No significant
428	5932	0.737	ESI+	207.05	206.043	HMDB0000379	2-Methylcitric acid	C7H10O7	206.043	2	19.1007	25.6716	26.5517	28.124	26.7659	31.948	15.8776	18.8416	23.4663	26.5163	-0.113686	0.571613	0.242898	0.351546	No significant
429	5970	7.075	ESI+	211.075	210.068	HMDB0003219	Sedoheptulose	C7H14O7	210.074	28	1.15944	0.897523	0.588829	0.453799	0.498698	0.446653	1.08973	23.7028	142.556	24.5856	5.7405	0.192655	0.715221	0.763908	No significant
430	5995	8.263	ESI+	214.253	213.245	HMDB0255262	N,N-Dimethyldodecylamine	C14H31N	213.246	1	984.356	946.775	1117.44	974.595	1026.48	1104.81	933.654	859.625	1019.68	927.257	-0.0596799	0.45238	0.344497	0.478076	No significant
431	6059	5.941	ESI+	221.092	220.084	HMDB0000472	5-Hydroxytryptophan	C11H12N2O3	220.085	1	0.387983	0.353745	0.459086	0.381633	0.411569	0.352976	16.5212	0.28438	0.38172	0.535152	3.18028	0.348085	0.458315	0.567219	No significant
432	6076	11.174	ESI+	223.096	222.089	HMDB0002056	Monoisobutyl phthalate	C12H14O4	222.089	2	89.7671	103.734	74.6781	47.163	60.672	56.9894	54.0512	41.7472	63.1675	55.6005	-0.46954	0.0854692	1.06819	0.991978	No significant
433	6077	4.199	ESI+	223.107	222.1	HMDB0028995	Phenylalanylglycine	C11H14N2O3	222.1	2	0.79081	0.792132	0.837057	0.833377	0.788225	23.9936	10.0238	10.2128	13.3997	21.5017	4.29126	0.000872882	3.05904	1.53898	Upregulated
434	6088	9.382	ESI+	225.127	224.12	HMDB0259269	Tripropyl phosphate	C9H21O4P	224.118	9	13.456	12.5137	13.0496	12.1729	15.806	13.3357	11.0871	15.6579	18.3684	10.9846	0.0515138	0.761226	0.118486	0.183475	No significant
435	6091	7.951	ESI+	225.196	224.189	HMDB0244166	1,3-Dicyclohexylurea	C13H24N2O	224.189	2	28.0615	21.1817	24.712	20.9535	21.6881	20.5352	23.7142	18.3004	21.8665	21.7302	-0.135472	0.2357	0.627641	0.726894	No significant
436	6117	5.438	ESI+	227.128	226.12	HMDB0059729	3,4-Methylenesebacic acid	C12H18O4	226.121	1	28.9971	10.2303	50.1784	21.6448	29.5169	25.1849	10.1175	11.5446	9.73898	11.1568	-1.05312	0.0760488	1.11891	1.01753	No significant
437	6136	0.855	ESI+	229.154	228.147	HMDB0253028	Prolylleucine	C11H20N2O3	228.147	2	173.404	76.325	126.932	163.928	177.448	293.541	210.989	333.123	213.863	313.689	0.926986	0.00361278	2.44216	1.44875	No significant
438	6163	3.888	ESI+	232.108	231.1	HMDB0246429	4-Formylaminoantipyrine	C12H13N3O2	231.101	2	2.23383	2.07215	2.47799	2.27376	2.57019	3.37656	337.977	7.08018	2.07963	861.898	6.70414	0.190266	0.72064	0.799518	No significant
439	6257	5.756	ESI+	241.097	240.09	HMDB0061112	CMPF	C12H16O5	240.1	42	0.310983	0.289449	0.454525	0.791196	0.324117	0.331595	4.0615	0.278434	0.59219	0.268907	1.35009	0.394294	0.40418	0.511761	No significant
440	6268	9.441	ESI+	242.284	241.277	HMDB0243891	Hexadecylamine	C16H35N	241.277	2	459.917	394.898	525.068	441.402	479.556	468.008	452.205	370.317	469.359	487.785	-0.0337289	0.729863	0.136759	0.226228	No significant
441	6289	11.172	ESI+	245.078	244.071	HMDB0000767	Pseudouridine	C9H12N2O6	244.07	5	55.0949	53.2999	43.41	23.3032	27.732	27.7683	29.4826	22.3842	31.6977	23.8017	-0.585947	0.0788278	1.10332	1.01153	No significant
442	6296	3.878	ESI+	246.123	245.116	HMDB0246326	4-Acetamidoantipyrine	C13H15N3O2	245.116	1	1.68483	1.61422	1.93037	1.77127	1.99057	2.63036	1173.09	5.51551	1.62004	3036.13	8.87416	0.193448	0.713435	0.794495	No significant
443	6317	3.261	ESI+	249.061	248.053	HMDB0001555	Pyridoxamine 5'-phosphate	C8H13N2O5P	248.056	12	124.767	157.444	110.935	151.667	165.741	105.029	113.28	70.9386	96.1492	107.253	-0.528381	0.00917845	2.03723	1.34787	No significant
444	6326	3.945	ESI+	250.064	249.057	HMDB0015028	Sulfapyridine	C11H11N3O2S	249.057	2	2.86591	2.76761	3.04551	2.7289	2.85966	2.94176	3.29584	3.47135	2.44975	3.76706	0.158619	0.193737	0.712787	0.807737	No significant
445	6379	7.752	ESI+	256.263	255.256	HMDB0012273	Palmitic amide	C16H33NO	255.256	2	40.8755	42.4754	46.8334	77.2449	48.8698	35.5986	67.8577	29.0241	43.5785	40.7855	-0.241167	0.424438	0.372186	0.52383	No significant
446	6388	8.09	ESI+	257.19	256.182	HMDB0244763	17-Deoxyestradiol	C18H24O	256.183	2	84.0061	64.4357	74.4965	67.9107	71.37	68.4859	72.8068	56.2142	72.7789	61.7949	-0.125329	0.232165	0.634204	0.741134	No significant
447	6404	7.885	ESI+	258.11	257.102	HMDB0000086	Glycerophosphocholine	C8H20NO6P	257.103	2	573.752	630.244	657.335	613.041	641.402	754.248	710.872	546.85	690.127	584.157	0.0768532	0.43857	0.357961	0.466012	No significant
448	6440	0.795	ESI+	263.026	262.019	HMDB0011719	Homovanillic acid sulfate	C9H10O7S	262.015	17	0.92346	0.924985	0.964722	0.986118	0.853415	0.911718	0.864637	0.85046	1.02594	0.953208	-0.0145638	0.817084	0.0877331	0.169655	No significant
449	6495	3.781	ESI+	269.055	268.048	HMDB0000676	Homocystine	C8H16N2O4S2	268.055	26	27.3655	20.2971	0.946258	8.16308	14.4342	3.25184	3.24518	1.79154	3.17914	1.14058	-2.49763	0.0348407	1.45791	1.15965	Downregulated
450	6505	11.196	ESI+	271.205	270.198	HMDB0000077	Dehydroepiandrosterone	C19H28O2	288.209	/	70.9082	322.488	30.0783	34.2985	35.0763	40.4013	29.6288	28.4958	40.3589	26.5552	-1.57484	0.280222	0.552498	0.656962	No significant
451	6536	10.409	ESI+	273.221	272.214	HMDB0246158	Androstenone	C19H28O	272.214	2	125.539	126.46	125.292	126.965	113.506	121.461	114.076	94.0541	93.3597	108.585	-0.216886	0.0220388	1.65681	1.23356	No significant
452	6575	11.184	ESI+	279.159	278.151	HMDB0013248	Monoethylhexyl phthalic acid	C16H22O4	278.152	2	2341.91	2345.11	1976.3	1260.65	1339.67	1101.31	1201.91	988.494	1339.34	987.967	-0.721262	0.0177336	1.7512	1.26609	No significant
453	6577	8.098	ESI+	279.231	278.224	HMDB0001388	Linolenic acid	C18H30O2	278.225	2	15.5627	9.87886	11.4606	17.5846	17.7145	14.4796	15.1698	17.8962	10.4985	18.2459	0.0794704	0.710991	0.148136	0.252076	No significant
454	6591	3.453	ESI+	281.113	280.105	HMDB0000706	Aspartylphenylalanine	C13H16N2O5	280.106	2	0.771311	0.734338	0.822281	0.750215	0.786859	14.5462	6.94371	7.78054	5.4936	10.8386	3.56058	0.000850231	3.07046	1.54395	Upregulated
455	6602	9.051	ESI+	282.279	281.271	HMDB0002117	Oleamide	C18H35NO	281.272	2	14.0966	12.1369	24.8993	12.2909	18.0883	24.1057	14.6674	11.3222	12.5725	29.5442	0.17794	0.632257	0.199107	0.319264	No significant
456	6616	4.608	ESI+	285.065	284.057	HMDB0060791	6-Thioinosinic acid	C10H12N4O4S	284.058	2	1.03942	1.00791	1.19794	1.08286	1.13787	5.24877	1.58494	20.7713	1.6333	6.29807	2.70074	0.128203	0.892101	0.918348	No significant
457	6618	3.637	ESI+	285.099	284.092	HMDB0011686	p-Cresol glucuronide	C13H16O7	284.09	9	135.538	17.6907	5.07697	2.41577	2.23467	4.59552	4.67287	0.677769	8.17818	1.08606	-3.08452	0.299758	0.523229	0.631872	No significant
458	6625	11.527	ESI+	285.224	284.217	HMDB0001358	Retinal	C20H28O	284.214	11	96.6925	101.955	74.5332	58.0232	92.9134	80.9969	83.2441	56.9248	70.4414	52.3605	-0.302191	0.155957	0.806996	0.84424	No significant
459	6633	8.61	ESI+	286.143	285.136	HMDB0029377	Piperine	C17H19NO3	285.136	2	316.071	64.0205	197.084	429.491	381.13	33.2089	2.14743	183.983	21.7288	28.1353	-2.36603	0.0163316	1.78697	1.27562	Downregulated
460	6660	8.094	ESI+	289.216	288.208	HMDB0000077	Dehydroepiandrosterone	C19H28O2	288.209	2	81.5592	68.9821	75.3829	70.2225	71.3858	74.8732	74.1094	59.4475	73.4854	63.2457	-0.0906009	0.288079	0.540488	0.667297	No significant
461	6683	3.826	ESI+	292.032	291.024	HMDB0014627	Brimonidine	C11H10BrN5	291.012	42	5.40919	3.20737	2.28154	2.32815	3.08549	4345.27	6.22874	11559.9	11.8513	4335.63	10.2784	0.0915736	1.03823	1.00286	No significant
462	6709	1.817	ESI+	297.242	296.235	HMDB0004702	12,13-EpOME	C18H32O3	296.235	2	1.70555	1.40528	3.23968	4.66621	3.01034	4.09808	2.20192	2.79783	2.86709	2.51792	0.046131	0.894941	0.0482057	0.0742609	No significant
463	6728	13.889	ESI+	299.257	298.25	HMDB0034297	Ricinoleic acid	C18H34O3	298.251	2	1.63588	0.373952	0.178794	0.165943	0.170488	5.92376	5.06576	4.19793	4.46364	3.88786	3.22066	1.65291e-05	4.78175	1.6691	Upregulated
464	6752	10.387	ESI+	301.216	300.208	HMDB0001852	Retinoic acid	C20H28O2	300.209	2	10.7748	3.21993	1.62568	14.1673	6.08536	6.79117	7.67887	3.10785	5.19799	9.34072	-0.159582	0.777548	0.109273	0.186133	No significant
465	6757	8.708	ESI+	302.305	301.298	HMDB0000269	Sphinganine	C18H39NO2	301.298	2	100.769	99.4123	111.218	136.8	96.4584	85.3123	108.892	75.7351	111.353	82.9801	-0.230378	0.158871	0.798954	0.873596	No significant
466	6764	5.547	ESI+	303.195	302.188	HMDB0244364	11-Ketotestosterone	C19H26O3	302.188	2	8.93741	74.862	0.696677	8.34882	60.4085	0.671605	0.682079	0.600954	0.598346	0.645276	-5.58249	0.0861358	1.06482	0.98533	No significant
467	6766	11.58	ESI+	303.231	302.224	HMDB0247751	Abietic acid	C20H30O2	302.225	2	3.84379	3.89201	4.382	11.8204	3.85705	1.93936	2.8183	2.73963	2.85848	1.91635	-1.17945	0.0855513	1.06777	1.01208	No significant
468	6777	6.527	ESI+	305.247	304.24	HMDB0001043	Arachidonic acid	C20H32O2	304.24	1	4.13196	1.56716	1.24541	1.05002	2.29207	1.31481	0.980802	1.29604	0.985274	0.82989	-0.927916	0.124178	0.905957	0.895127	No significant
469	6794	8.093	ESI+	307.226	306.219	HMDB0002984	11-Hydroxyandrosterone	C19H30O3	306.219	2	114.028	102.301	111.829	102.947	106.33	103.875	102.289	86.8617	107.677	103.615	-0.091756	0.162966	0.787904	0.845129	No significant
470	6800	3.773	ESI+	308.063	307.056	HMDB0001202	dCMP	C9H14N3O7P	307.057	4	1.96045	1.21568	0.766136	0.833775	1.05409	253.534	0.778914	605.629	0.736167	261.907	7.58908	0.079614	1.09901	1.03464	No significant
471	6805	5.875	ESI+	309.058	308.05	HMDB0001409	dUMP	C9H13N2O8P	308.041	28	0.641208	0.91081	0.710236	1.17394	0.91882	1.4394	1.35944	4.32481	0.617668	1.08391	1.01896	0.214109	0.669364	0.767614	No significant
472	6830	5.161	ESI+	313.154	312.147	HMDB0013302	Phenylalanylphenylalanine	C18H20N2O3	312.147	2	0.323762	0.302716	0.357587	0.33557	0.348663	167.281	27.5589	156.918	184.788	151.559	8.6881	0.00121383	2.91584	1.51578	Upregulated
473	6836	5.49	ESI+	313.216	312.208	HMDB0014522	Dydrogesterone	C21H28O2	312.209	1	19.1166	10.6917	24.0838	19.2249	14.0415	13.6679	20.5418	8.7593	42.6364	6.30397	0.0765697	0.894353	0.0484911	0.05006	No significant
474	6837	9.212	ESI+	313.237	312.23	HMDB0006940	9-HPODE	C18H32O4	312.23	1	6.19591	5.52197	6.47588	5.79299	4.99488	4.09126	1.92623	6.38711	8.41613	3.50314	-0.252766	0.448722	0.348023	0.484999	No significant
475	6863	7.201	ESI+	316.248	315.24	HMDB0000651	Decanoylcarnitine	C17H33NO4	315.241	2	113.546	118.045	149.371	142.985	382.681	160.157	120.362	295.836	255.171	56.0662	-0.0306123	0.956131	0.0194827	0.0357306	No significant
476	6886	10.694	ESI+	319.226	318.219	HMDB0010202	12-HEPE	C20H30O3	318.219	2	290.063	275.151	301.678	285.781	268.896	240.371	233.285	229.416	265.808	287.487	-0.178227	0.0291047	1.53604	1.19708	No significant
477	6901	10.34	ESI+	321.242	320.234	HMDB0003876	15-HETE	C20H32O3	320.235	3	0.515639	0.587915	0.664539	0.627913	0.692716	0.516697	0.468013	0.464009	0.558463	0.458446	-0.325055	0.00924391	2.03414	1.35442	No significant
478	6915	3.896	ESI+	324.058	323.05	HMDB0000095	Cytidine monophosphate	C9H14N3O8P	323.052	4	3.8368	2.3324	2.46565	2.34594	2.54605	4326.95	8.27963	11471.6	15.3398	4312.72	10.5397	0.0910773	1.04059	1.0041	No significant
479	6927	10.271	ESI+	327.077	326.07	HMDB0259262	Triphenylphosphate	C18H15O4P	326.071	2	22.8611	28.1167	18.1918	15.5931	25.683	19.4212	19.1982	15.5387	18.4407	14.2529	-0.346711	0.100231	0.998998	0.954619	No significant
480	6937	1.849	ESI+	328.102	327.095	HMDB0010316	Acetaminophen glucuronide	C14H17NO8	327.095	2	104.274	1.26068	1.50105	1.37981	1.43455	3.50019	1.28945	16.0237	2.56732	1.24801	-2.15713	0.435557	0.360955	0.478163	No significant
481	6946	8.399	ESI+	329.245	328.237	HMDB0002183	Docosahexaenoic acid	C22H32O2	328.24	9	24.9906	0.680853	1.15331	0.533259	3.56027	0.370262	0.383874	1.01734	0.379111	0.451164	-3.57091	0.265922	0.575246	0.672351	No significant
482	6993	9.575	ESI+	337.234	336.227	HMDB0251342	Dihydroxyeicosatetraenoic acid	C20H32O4	336.23	9	5.06918	6.66932	8.66161	8.33198	6.67969	8.67675	5.39236	7.87881	5.29561	6.53212	-0.0682456	0.735025	0.133698	0.205403	No significant
483	7002	12.502	ESI+	338.341	337.334	HMDB0244507	13-Docosenamide	C22H43NO	337.334	2	198.06	64.143	79.088	32.0498	56.6727	69.0419	43.0963	93.0403	50.1307	83.7281	-0.342937	0.567937	0.2457	0.341403	No significant
484	7028	8.766	ESI+	341.21	340.203	HMDB0003033	Canrenone	C22H28O3	340.204	2	0.804455	0.773602	0.892784	0.89557	0.863786	0.7938	0.766947	0.680579	0.759715	0.753509	-0.172085	0.0150765	1.8217	1.29861	No significant
485	7054	8.23	ESI+	344.279	343.272	HMDB0002250	Dodecanoylcarnitine	C19H37NO4	344.28	2	60.2407	47.2152	89.7903	74.8805	121.736	64.301	44.2859	111.724	123.266	24.8497	-0.0963188	0.83036	0.0807335	0.146829	No significant
486	7062	8.094	ESI+	347.219	346.211	HMDB0001547	Corticosterone	C21H30O4	346.214	9	19.2503	15.0326	15.3661	19.4488	19.8013	13.8657	16.7804	12.5157	14.2894	13.8352	-0.318541	0.0239697	1.62034	1.2336	No significant
487	7152	6.191	ESI+	363.216	362.209	HMDB0000063	Cortisol	C21H30O5	362.209	2	49.5876	27.4391	33.7693	38.6516	50.6878	112.35	175.115	10.2259	140.789	61.7445	1.3216	0.0761905	1.1181	0.998472	No significant
488	7171	8.176	ESI+	368.279	367.272	HMDB0258882	Tetradecadienoylcarnitine	C21H37NO4	367.272	2	39.5281	7.2493	48.7816	34.8577	73.974	58.117	28.5355	48.7377	71.0407	7.66835	0.0669504	0.903666	0.0439918	0.0667979	No significant
489	7190	9.215	ESI+	372.31	371.303	HMDB0254979	Myristoylcarnitine	C21H41NO4	371.304	2	31.5545	41.4979	47.0868	30.3256	38.6143	37.6048	18.1097	52.7331	70.6151	22.656	0.0933548	0.81047	0.0912631	0.141265	No significant
490	7246	1.85	ESI+	388.04	387.033	HMDB0001245	dCDP	C9H15N3O10P2	387.023	24	12.4702	0.491361	0.576094	0.529562	0.550572	9.71665	3.45758	4.00763	6.14781	0.478978	0.70376	0.535229	0.27146	0.39166	No significant
491	7272	0.754	ESI+	393.297	392.29	HMDB0000626	Deoxycholic Acid	C24H40O4	392.293	8	21.9541	25.1853	20.8844	23.5089	20.8146	21.5138	15.8546	17.3214	18.4955	17.2764	-0.312589	0.00863638	2.06367	1.35058	No significant
492	7293	9.534	ESI+	398.326	397.319	HMDB0253127	Hexadecenoylcarnitine	C23H43NO4	397.319	2	46.7231	21.5838	74.1929	50.5843	45.2489	81.7799	23.7045	67.8878	92.0611	14.8028	0.233664	0.648002	0.188424	0.276317	No significant
493	7301	10.15	ESI+	400.341	399.334	HMDB0000222	Palmitoylcarnitine	C23H45NO4	400.342	2	206.148	155.876	289.474	220.999	183.792	169.644	87.4598	218.864	270.257	123.024	-0.281163	0.373085	0.428192	0.565178	No significant
494	7380	9.805	ESI+	424.341	423.334	HMDB0006469	Linoleyl carnitine	C25H45NO4	424.342	2	199.354	79.388	227.142	159.245	241.552	72.7158	35.2223	80.2049	104.516	44.9187	-1.42538	0.0070264	2.15327	1.37465	Downregulated
495	7383	5.13	ESI+	425.186	424.179	HMDB0015321	Clindamycin	C18H33ClN2O5S	424.18	2	1.15704	1.12024	1.287	1.13253	1.28547	1.44264	1.34971	1.50422	1.5583	1.49835	0.297681	0.000686911	3.1631	1.54587	No significant
496	7390	7.36	ESI+	426.261	425.253	HMDB0011470	LPE 14:0	C19H40NO7P	425.254	2	32.0253	42.7069	37.9843	33.7885	41.1683	42.4985	45.1467	36.0207	38.9129	36.9815	0.088601	0.40047	0.39743	0.519257	No significant
497	7392	10.383	ESI+	426.357	425.35	HMDB0005065	Oleoylcarnitine	C25H47NO4	426.358	2	481.089	232.741	694.288	448.662	451.293	349.165	140.024	315.936	425.513	133.115	-0.759105	0.0784048	1.10566	1.0231	No significant
498	7434	10.484	ESI+	438.297	437.29	HMDB0011152	LPE 16:0	C21H44NO6P	437.291	1	18.8261	24.1202	30.6128	33.105	34.5239	9.67619	6.29791	20.7376	14.0763	9.68476	-1.22326	0.00307873	2.51163	1.44774	Downregulated
499	7443	7.681	ESI+	440.276	439.269	HMDB0011502	LPE(15:0)	C20H42NO7P	439.27	3	4953.53	5976.66	6405.78	6249.81	6037.14	6808.77	7102.6	5522.78	6038.13	5822.07	0.0791881	0.419885	0.376869	0.487004	No significant
500	7484	6.953	ESI+	450.321	449.313	HMDB0000637	Glycochenodeoxycholic acid	C26H43NO5	449.314	2	14.4778	100.882	3.66378	221.918	6.45243	97.5691	238.426	104.833	186.849	16.4755	0.890829	0.328643	0.483276	0.57397	No significant
501	7496	8.421	ESI+	454.292	453.285	HMDB0011503	LPC 16:0	C21H44NO7P	453.286	2	63.742	83.1677	76.5348	75.5979	66.6095	86.4891	88.4669	70.6452	82.392	75.586	0.142381	0.157444	0.802874	0.826792	No significant
502	7508	10.179	ESI+	459.247	458.24	HMDB0114742	LPA 20:4	C23H39O7P	458.243	7	486.097	421.505	453.38	430.714	397.026	262.867	200.268	314.159	319.065	296.277	-0.652271	0.000328627	3.4833	1.57713	No significant
503	7538	7.06	ESI+	466.316	465.308	HMDB0000138	Glycocholic acid	C26H43NO6	465.309	1	80.2143	10.3837	3.26287	22.9404	27.2282	9.02061	20.8312	9.42072	2.69847	11.7414	-1.42304	0.228833	0.640482	0.724431	No significant
504	7550	8.98	ESI+	468.308	467.301	HMDB0010379	LPC 14:0	C22H46NO7P	467.301	1	1018.36	1421.12	839.575	1099.7	1073.3	177.02	192.829	387.346	429.711	277.044	-1.89694	7.25727e-05	4.13923	1.63349	Downregulated
505	7568	9.663	ESI+	473.25	472.243	HMDB0002586	Chenodeoxycholic acid 3-sulfate	C24H40O7S	472.249	13	15.8665	4.62386	23.7095	16.1547	22.6777	2.76118	6.96795	2.67463	4.69025	53.9254	-0.22546	0.825185	0.0834485	0.126608	No significant
506	7583	9.085	ESI+	476.276	475.269	HMDB0011509	LPE 18:3	C23H42NO7P	475.27	1	6.4835	5.82936	2.65418	4.25052	4.38366	0.472723	0.570019	1.06764	0.566339	0.483585	-2.90073	0.000312106	3.5057	1.57719	Downregulated
507	7591	9.702	ESI+	478.292	477.285	HMDB0011507	LPE 18:2	C23H44NO7P	477.286	1	406.333	358.346	133.972	234.25	170.578	19.8182	13.8498	87.4165	48.2354	56.2133	-2.53096	0.00415497	2.38143	1.4163	Downregulated
508	7598	9.324	ESI+	480.212	479.205	HMDB0014760	Nicardipine	C26H29N3O6	479.206	1	4.33694	2.14844	3.20865	10.1793	0.926609	1.29654	3.26885	0.813829	4.0407	0.688252	-1.04105	0.255855	0.592006	0.720422	No significant
509	7601	10.466	ESI+	480.308	479.3	HMDB0011505	LPE 18:1	C23H46NO7P	479.301	2	205.52	296.82	92.7843	185.052	137.738	21.2635	11.9267	63.3779	31.7218	29.5313	-2.54007	0.00266567	2.57419	1.45401	Downregulated
510	7613	9.561	ESI+	482.323	481.316	HMDB0011130	LPE 18:0	C23H48NO7P	481.317	2	278.426	840.526	523.841	470.835	756.465	58.8908	40.2617	369.051	292.95	109.319	-1.72123	0.0107346	1.96922	1.3254	Downregulated
511	7630	11.457	ESI+	487.279	486.271	HMDB0114752	LPA 22:4	C25H43O7P	486.275	7	179.709	162.048	151.764	112.82	105.543	38.6473	23.4616	68.7106	68.3512	48.4957	-1.52324	0.000548347	3.26094	1.55263	Downregulated
512	7647	9.347	ESI+	494.323	493.316	HMDB0256155	PC 16:1	C24H48NO7P	493.317	2	1788.94	1646.8	1516.78	1796.97	1945.64	308.238	253.612	689.107	676.656	377.897	-1.91512	4.65113e-06	5.33244	1.69071	Downregulated
513	7652	10.171	ESI+	496.338	495.331	HMDB0010382	LPC 16:0	C24H50NO7P	495.332	3	71573	46723.8	55657.7	59000	49748.5	20336.5	12981.3	33286.8	29785.4	22758.8	-1.24652	0.000394932	3.40348	1.57055	Downregulated
514	7668	9.154	ESI+	500.276	499.269	HMDB0011519	LPE 20:5	C25H42NO7P	499.27	2	18.3991	27.9577	7.74653	11.3267	3.72723	0.773038	1.87495	10.2857	2.60496	3.36107	-1.87152	0.0601754	1.22058	1.06127	No significant
515	7669	6.307	ESI+	500.303	499.296	HMDB0000896	Taurodeoxycholic acid	C26H45NO6S	499.297	2	1.09184	0.852454	0.996715	0.992467	1.02175	0.763515	4.33797	0.732792	2.17784	0.812961	0.832658	0.30091	0.521564	0.612421	No significant
516	7673	9.734	ESI+	502.292	501.285	HMDB0011518	LPE 20:4	C25H44NO7P	501.286	1	219.814	108.277	130.798	151.346	80.1787	61.9786	25.3354	174.619	83.9612	58.005	-0.773467	0.136064	0.866258	0.876376	No significant
517	7687	11.395	ESI+	504.305	503.298	HMDB0011515	LPE 20:3	C25H46NO7P	503.301	6	104.132	54.7479	31.1044	33.0638	22.613	11.053	7.33888	30.2235	21.6513	11.3459	-1.58981	0.0647004	1.18909	1.04799	No significant
518	7707	9.922	ESI+	508.339	507.332	HMDB0011512	LPE 20:4	C25H50NO7P	507.332	1	92.6406	239.711	152.959	138.67	215.023	16.9259	13.1405	76.0419	51.5234	31.8584	-2.14655	0.0020679	2.68447	1.47295	Downregulated
519	7714	10.806	ESI+	510.355	509.347	HMDB0012108	LPC 17:0	C25H52NO7P	509.348	1	540.012	804.237	635.772	535.506	624.923	123.681	61.4583	438.635	287.244	180.55	-1.52457	0.00108671	2.96388	1.51376	Downregulated
520	7740	10.195	ESI+	518.321	517.313	HMDB0010388	LPC 18:3	C26H48NO7P	517.317	7	3574.28	2929.64	3674.86	3120.97	3304.87	2132.43	1667.13	2575.85	2629.24	2385.47	-0.5438	0.00161893	2.79077	1.49075	No significant
521	7768	9.704	ESI+	526.292	525.285	HMDB0011526	LPE 22:6	C27H44NO7P	525.286	1	116.43	130.544	137.793	148.272	91.9295	74.1489	43.6991	305.283	163.854	55.5486	0.0399864	0.945644	0.0242722	0.0453739	No significant
522	7771	9.999	ESI+	528.308	527.3	HMDB0011525	LPE 22:5	C27H46NO7P	527.301	1	34.7201	10.5548	11.0312	11.32	9.03271	4.08362	2.70502	13.9126	8.04698	4.28375	-1.21459	0.136374	0.865269	0.875638	No significant
523	7778	10.626	ESI+	530.323	529.316	HMDB0011523	LPC 20:4	C27H48NO7P	529.317	2	8.37388	1.03351	1.44024	1.67636	1.8808	0.442633	0.351289	1.52687	1.08451	0.340214	-1.94331	0.166555	0.778443	0.822049	No significant
524	7819	9.196	ESI+	542.321	541.315	HMDB0010397	LPC 20:5	C28H48NO7P	541.317	3	430.335	888.327	373.263	568.011	445.458	128.422	125.922	583.049	231.116	229.914	-1.05908	0.0543974	1.26442	1.08017	No significant
525	7827	9.778	ESI+	544.338	543.331	HMDB0010395	LPC 20:4	C28H50NO7P	543.332	2	2825.17	3155.1	3780.55	5170.02	4876.14	3163.79	1068.72	3940.37	2792.25	1789.53	-0.634984	0.0738158	1.13185	1.02637	No significant
526	7837	10.205	ESI+	546.355	545.347	HMDB0010393	LPC 20:3	C28H52NO7P	545.348	2	1255.45	1072.18	1240.63	1451.09	1818.64	468.337	265.23	1088.49	731.369	468.81	-1.17796	0.00396156	2.40213	1.42281	Downregulated
527	7844	10.847	ESI+	548.37	547.362	HMDB0010392	LPC 20:2	C28H54NO7P	547.364	3	335.478	206.706	240.536	289.795	344.853	75.9445	29.2146	131.676	105.49	70.1419	-1.78086	0.000228013	3.64204	1.59168	Downregulated
528	7888	9.746	ESI+	568.338	567.331	HMDB0010404	LPC 22:6	C30H50NO7P	567.332	2	705.998	1257.35	1219.83	1768.46	1234.27	729.066	637.145	1377.62	1353.81	867.056	-0.317278	0.318719	0.496592	0.627756	No significant
529	7892	10.677	ESI+	572.37	571.363	HMDB0010401	LPC 22:4	C30H54NO7P	571.364	2	100.19	37.4777	51.104	63.8213	91.1346	35.7587	10.67	36.8691	41.2886	21.0973	-1.23843	0.0167791	1.77523	1.26974	Downregulated
530	7927	8.274	ESI+	583.254	582.247	HMDB0001008	Biliverdin	C33H34N4O6	582.248	2	80.4672	59.6726	152.003	274.785	82.037	20.5529	32.9806	17.4398	87.9021	13.5417	-1.91224	0.0520093	1.28392	1.11819	No significant
531	7936	7.003	ESI+	585.27	584.262	HMDB0000054	Bilirubin	C33H36N4O6	584.263	2	470.229	306.051	1049.85	1530.81	418.966	246.475	267.278	167.207	537.214	116.743	-1.50008	0.0803773	1.09487	1.03091	No significant
532	7947	5.769	ESI+	591.316	590.309	HMDB0004158	Urobilinogen	C33H42N4O6	590.31	2	1.61802	5.02432	15.2859	43.6008	4.01347	0.459208	33.7481	0.879462	2.2031	10.5929	-0.538388	0.677057	0.169375	0.284687	No significant
533	7957	4.059	ESI+	596.341	595.333	HMDB0288856	LPC 20:1	C28H54NO10P	595.349	25	0.50651	0.467612	0.567259	0.525452	0.542699	5.33319	10.2951	4.1842	6.92554	5.84607	3.64231	0.000428997	3.36755	1.55707	Upregulated
534	8017	6.957	ESI+	626.352	625.345	HMDB0002579	Glycochenodeoxycholic acid 3-glucuronide	C32H51NO11	625.346	2	1.71117	21.7368	1.84877	72.7462	1.90714	14.6309	40.6638	16.3281	27.8425	4.27193	0.0536543	0.961188	0.0171915	0.0047671	No significant
535	8105	13.026	ESI+	675.541	674.534	HMDB0012097	SM d32:1	C37H75N2O6P	674.536	4	3.60665	0.258588	4.63424	3.3399	3.45806	8.84514	11.5956	32.2427	124.932	114.604	4.25569	0.0610052	1.21463	1.05941	No significant
536	8134	13.855	ESI+	703.572	702.565	HMDB0010169	Palmitoylsphingomyelin	C39H79N2O6P	702.568	4	0.21701	34.6377	18.2101	15.6003	14.1485	1058.56	1338.65	1765.93	1945.11	1483.61	6.51844	1.14565e-05	4.94095	1.67212	Upregulated
537	8161	13.86	ESI+	731.603	730.596	HMDB0001348	Sphingomyelin	C41H83N2O6P	730.599	4	0.11879	0.111249	0.123642	2.61515	0.861147	214.253	172.369	174.044	243.336	228.563	8.07468	5.50873e-07	6.25895	1.71218	Upregulated
538	8166	6.794	ESI+	734.466	733.459	HMDB0014344	Erythromycin	C37H67NO13	733.461	3	0.491441	0.498385	0.522271	0.504672	0.576932	0.399416	0.427634	0.401688	0.411105	0.413716	-0.336886	0.000159028	3.79853	1.60823	No significant
539	8167	13.864	ESI+	734.566	733.559	HMDB0245715	Dipalmitoylphosphatidylcholine	C40H80NO8P	733.562	4	1.70608	6.70786	5.15346	4.30991	5.1216	136.487	165.899	143.726	185.497	149.344	5.0856	1.34007e-07	6.87287	1.71844	Upregulated
540	8240	13.861	ESI+	785.648	784.641	HMDB0011694	SM d40:2	C45H89N2O6P	784.646	7	0.111082	0.104029	0.115619	0.10103	0.104684	73.5779	79.8911	75.362	107.193	69.7253	9.56294	2.04667e-06	5.68895	1.69372	Upregulated
541	8247	13.862	ESI+	787.662	786.655	HMDB0012103	SM d42:4	C45H91N2O6P	786.661	8	0.205944	0.192869	0.212677	0.187309	0.194082	30.2293	59.941	41.1838	32.1037	47.4041	7.73046	5.53206e-05	4.25711	1.64069	Upregulated

## Sheet: S5 Table
Supplemental table 5 Complete list of metabolites detected in the CTR and COV4 comparison.
	No	RT..min.	mode	m.z	Molecular.Weight	HMDB.ID	Compound_name	Formula	Monoisotopic_Mass	Delta.ppm.	CTR_1	CTR_2	CTR_3	CTR_4	CTR_5	COV4_1	COV4_2	COV4_3	COV4_4	COV4_5	Log2.FC.	T.Test	Log10.p.value.	VIP	Regulated
1	1	0.777	ESI-	71.0124	72.0198	HMDB0006112	Malondialdehyde	C3H4O2	72.0211	18	76.1885	48.8915	59.4013	41.3988	56.4072	93.1137	124.705	86.659	76.278	80.7273	0.709112	0.00866307	2.06233	1.30982	No significant
2	2	3.25	ESI-	71.0489	72.0563	HMDB0003543	Butanal	C4H8O	72.0575	17	1582.67	1770.79	2716.04	4188.36	1497.11	5659.58	10463.9	6144.03	8492.2	6068.51	1.64754	0.00141152	2.85031	1.44904	Upregulated
3	11	0.778	ESI-	85.0282	86.0356	HMDB0258537	Succinaldehyde	C4H6O2	86.0368	14	68.0435	51.3703	34.7808	41.1299	39.5078	44.6872	78.4356	35.4458	34.857	39.9072	-0.0092425	0.976957	0.0101244	0.0163492	No significant
4	14	0.889	ESI-	87.0074	88.0147	HMDB0000243	Pyruvic acid	C3H4O3	88.016	15	970.599	964.815	581.393	707.468	544.216	1308.09	1688.67	1161.25	832.534	1148.01	0.703913	0.0214749	1.66807	1.20759	No significant
5	16	2.866	ESI-	87.0439	88.0512	HMDB0000039	Butyric acid	C4H8O2	88.0524	14	8.92782	18.7123	15.8123	10.8371	15.0124	21.5198	18.834	18.8395	10.9001	21.7396	0.406114	0.126543	0.897763	0.889025	No significant
6	19	1.22	ESI-	89.0231	90.0303	HMDB0000190	Lactic acid	C3H6O3	90.0317	15	15049.4	11131.9	18642.3	14558.7	15547.6	14298.3	13080.3	16697.8	14313.4	14443.5	-0.0409438	0.761424	0.118374	0.196214	No significant
7	29	3.508	ESI-	93.0329	94.0402	HMDB0000228	Phenol	C6H6O	94.0419	18	6.12193	9.94381	25.6709	6.70092	5.44901	5.47673	12.0398	0.938379	1.02065	30.7809	-0.100618	0.916863	0.0376954	0.0543977	No significant
8	33	1.036	ESI-	96.9589	97.9661	HMDB0001448	Sulfate	H2O4S	97.9674	13	3727.52	5285.36	7198.52	8090.58	4439.53	1432.83	13696.5	6965.67	5716.73	4914.43	0.187307	0.72327	0.1407	0.202506	No significant
9	42	1.221	ESI-	100.039	101.047	HMDB0036458	1-Aminocyclopropanecarboxylic acid	C4H7NO2	101.048	9	34.0748	27.346	27.4828	19.5087	23.4692	35.188	46.7579	40.697	49.5857	45.1157	0.720739	0.00120727	2.9182	1.46433	No significant
10	46	1.375	ESI-	101.023	102.03	HMDB0000005	2-Ketobutyric acid	C4H6O3	102.032	12	99.3887	84.0373	155.754	114.684	39.9512	831.2	1321.38	1701.47	855.826	1341.9	3.61532	0.000149786	3.82453	1.55938	Upregulated
11	55	1.763	ESI-	103.039	104.046	HMDB0000011	3-Hydroxybutyric acid	C4H8O3	104.047	12	793.612	2234.15	2679.1	2697.11	1600.31	15538.5	18508.8	17560.2	12129.4	19560	3.05765	4.86128e-06	5.31325	1.64069	Upregulated
12	62	0.892	ESI-	105.018	106.025	HMDB0000139	Glyceric acid	C3H6O4	106.027	12	1416.6	935.888	687.429	1005.28	506.208	1555.96	1738.67	1228.73	887.12	1565.49	0.616082	0.0554653	1.25598	1.06013	No significant
13	65	4.451	ESI-	107.049	108.056	HMDB0001858	Cresol	C7H8O	108.058	14	107.198	538.133	92.8737	242.35	193.601	83.748	65.9496	132.253	50.9087	138.375	-1.31711	0.127069	0.895961	0.865356	No significant
14	69	1.219	ESI-	111.008	112.015	HMDB0000617	2-Furoic acid	C5H4O3	112.016	10	84.3056	68.1614	73.8781	95.1805	62.7231	37.6005	20.6593	22.5511	26.6002	16.9346	-1.62768	6.09223e-05	4.21522	1.58975	Downregulated
15	72	0.723	ESI-	112.984	113.992	HMDB0247933	Acetylenedicarboxylic acid	C4H2O4	113.995	32	4681.82	4287.77	4479.3	4402.93	4951.82	5161.66	3655.6	4993.87	5005.48	4412.75	0.0266851	0.785209	0.105015	0.169716	No significant
16	78	0.851	ESI-	114.055	115.062	HMDB0000162	Proline	C5H9NO2	115.063	10	76.079	88.7624	139.242	118.011	109.358	104.637	41.8854	76.4969	73.6792	95.5176	-0.438294	0.109749	0.959598	0.904186	No significant
17	82	0.958	ESI-	115.002	116.01	HMDB0000134	Fumaric acid	C4H4O4	116.011	10	402.56	241.812	36.4371	61.2061	44.665	22.02	26.4821	28.8523	24.005	46.2314	-2.41418	0.114543	0.941033	0.892527	No significant
18	85	1.913	ESI-	115.039	116.046	HMDB0000720	Levulinic acid	C5H8O3	116.047	10	631.398	812.438	1097.21	795.67	550.484	1000.79	724.989	836.677	741.372	1331.98	0.25409	0.336843	0.472572	0.588146	No significant
19	86	14.589	ESI-	115.075	116.083	HMDB0244061	1,2-Cyclohexanediol	C6H12O2	116.084	10	40.824	40.5163	59.7784	78.9851	55.9642	32.2609	50.4638	57.072	60.0132	64.5001	-0.0627929	0.801896	0.0958818	0.167925	No significant
20	89	1.006	ESI-	116.034	117.041	HMDB0000532	N-Acetylglycine	C4H7NO3	117.043	10	17.387	37.8571	14.9647	23.6366	20.8345	90.2671	34.2132	46.1898	57.23	38.5607	1.21631	0.0228843	1.64046	1.2025	Upregulated
21	90	3.315	ESI-	116.049	117.057	HMDB0000738	Indole	C8H7N	117.058	8	776.3	782.008	843.734	705.919	841.274	843.381	601.022	764.093	816.049	785.285	-0.0518469	0.588086	0.230559	0.322797	No significant
22	92	0.984	ESI-	116.07	117.078	HMDB0000883	Valine	C5H11NO2	117.079	10	308.819	749.095	622.021	830.517	633.506	614.005	641.971	771.066	626.291	615.599	0.0562379	0.796243	0.0989546	0.153715	No significant
23	104	1.409	ESI-	117.018	118.025	HMDB0000254	Succinic acid	C4H6O4	118.027	10	318.256	308.864	248.432	251.948	263.199	149.818	166.51	168.373	202.585	250.613	-0.568304	0.00454278	2.34268	1.36586	No significant
24	108	3.251	ESI-	117.054	118.062	HMDB0001863	2-Hydroxyvaleric acid	C5H10O3	118.063	10	1576.8	1765.47	2709.07	4178.73	1491.95	5645.96	10439.6	6129.32	8468.61	6053.76	1.64802	0.00141206	2.85015	1.44902	Upregulated
25	113	0.781	ESI-	118.05	119.057	HMDB0000167	Threonine	C4H9NO3	119.058	10	97.3285	97.6039	87.0032	106.612	124.37	105.516	69.7416	67.7404	180.005	91.1306	0.00341522	0.991239	0.00382171	0.00211572	No significant
26	118	0.946	ESI-	119.034	120.041	HMDB0001366	Purine	C5H4N4	120.044	21	787.888	794.305	962.895	854.132	784.941	1814.53	3309.96	2526.64	1267.51	2092.34	1.39593	0.00424503	2.37212	1.37481	Upregulated
27	122	4.8	ESI-	119.049	120.057	HMDB0033910	Acetophenone	C8H8O	120.058	7	613.268	481.197	239.131	359.047	542.433	297.441	595.748	210.435	355.918	316.034	-0.332037	0.351453	0.454132	0.558965	No significant
28	128	2.552	ESI-	123.019	124.026	HMDB0245266	2-Nitropyridine	C5H4N2O2	124.027	9	6.37835	4.90987	5.3014	5.48276	4.10836	8.81921	5.50303	89.1529	8.29477	6.93338	2.18078	0.290988	0.536124	0.620851	No significant
29	130	6.092	ESI-	123.044	124.051	HMDB0000873	4-Methylcatechol	C7H8O2	124.052	9	3.85706	2.63192	1.0903	4.80368	4.37291	5.48094	0.565762	5.20932	5.55799	0.68859	0.0629028	0.91485	0.03865	0.0607471	No significant
30	131	0.787	ESI-	124.006	125.013	HMDB0000251	Taurine	C2H7NO3S	125.015	10	226.42	183.879	228.138	172.953	286.596	73.1235	93.2549	126.694	81.4882	105.734	-1.19287	0.000528396	3.27704	1.51253	Downregulated
31	135	0.902	ESI-	125	126.007	HMDB0061734	Dimethylphosphate	C2H7O4P	126.008	7	280.284	165.932	249.408	252.339	290.336	199.661	198.251	270.572	231.504	158.81	-0.225934	0.247597	0.606255	0.698725	No significant
32	137	6.345	ESI-	125.015	126.023	HMDB0246404	4-Chlorotoluene	C7H7Cl	126.024	9	405.451	365.997	420.222	296.734	415.846	423.832	342.49	402.285	387.294	424.352	0.0564615	0.596828	0.224151	0.334566	No significant
33	148	1.225	ESI-	128.034	129.041	HMDB0246561	4-Oxoproline	C5H7NO3	129.043	9	754.926	877.196	1092.76	697.569	1022.04	1689.01	929.305	1008.86	1406.88	886.737	0.413769	0.127361	0.894964	0.877233	No significant
34	154	0.813	ESI-	129.018	130.025	HMDB0000634	Citraconic acid	C5H6O4	130.027	9	439.586	341.399	155.471	126.285	325.814	116.074	111.483	114.7	34.8512	69.2176	-1.63741	0.0154956	1.80979	1.23883	Downregulated
35	157	3.861	ESI-	129.054	130.062	HMDB0000695	Ketoleucine	C6H10O3	130.063	9	5704.63	10038.1	8251.03	17525.8	10153	11200.7	9170.43	11480.5	8744.68	11387	0.00864927	0.976642	0.0102646	0.0168883	No significant
36	161	1.405	ESI-	130.05	131.057	HMDB0001149	5-Aminolevulinic acid	C5H9NO3	131.058	8	117.598	126.218	140.25	107.227	119.913	136.028	175.592	183.032	181.996	160.038	0.453029	0.00246507	2.60817	1.41123	No significant
37	162	0.814	ESI-	130.061	131.068	HMDB0000064	Creatine	C4H9N3O2	131.069	8	5.67231	22.4207	12.7654	9.68455	8.52761	64.5405	56.7607	18.1131	39.674	69.7084	2.07445	0.00482527	2.31648	1.37775	Upregulated
38	165	1.483	ESI-	130.086	131.093	HMDB0000687	Leucine	C6H13NO2	131.095	9	2038.1	5668.51	4247.91	6787.59	4548.08	4052.85	4414.94	4090.21	4829.89	3639.52	-0.147451	0.59533	0.225242	0.33144	No significant
39	172	0.778	ESI-	131.045	132.052	HMDB0000168	Asparagine	C4H8N2O3	132.053	9	71.9599	73.1807	63.1736	73.5885	72.5052	62.5632	61.6022	49.7159	73.9397	63.1016	-0.188855	0.0780775	1.10747	0.9835	No significant
40	174	4.34	ESI-	131.07	132.078	HMDB0000746	Hydroxyisocaproic acid	C6H12O3	132.079	8	256.327	382.648	366.09	466.449	300.895	750.586	986.258	554.019	850.419	688.202	1.11144	0.000991477	3.00372	1.47518	Upregulated
41	175	0.7	ESI-	131.081	132.089	HMDB0000214	Ornithine	C5H12N2O2	132.09	9	53.3055	96.1158	143.832	122.889	130.029	78.7659	68.6014	100.455	115.496	104.328	-0.223939	0.412545	0.384529	0.502647	No significant
42	178	0.853	ESI-	133.013	134.02	HMDB0000156	Malic acid	C4H6O5	134.022	9	195.92	191.989	185.378	151.745	168.829	41.8207	119.458	118.266	52.3925	182.216	-0.797851	0.022227	1.65312	1.19351	No significant
43	181	0.929	ESI-	133.049	134.057	HMDB0003224	Deoxyribose	C5H10O4	134.058	7	506.047	526.048	508.65	581.602	528.389	756.285	1193.25	650.431	509.333	667.145	0.510635	0.0910058	1.04093	0.950693	No significant
44	194	0.836	ESI-	135.029	136.036	HMDB0000943	Threonic acid	C4H8O5	136.037	7	311.887	604.698	660.533	554.103	212.579	317.981	253.798	162.171	386.437	459.712	-0.568834	0.170676	0.767827	0.791052	No significant
45	201	5.585	ESI-	137.023	138.031	HMDB0001895	Salicylic acid	C7H6O3	138.032	8	369.295	295.985	287.088	750.389	229.956	114.953	89.6744	1949.78	114.438	97.6824	0.292144	0.8255	0.083283	0.125917	No significant
46	203	14.557	ESI-	137.035	138.042	HMDB0000301	Urocanic acid	C6H6N2O2	138.043	8	47.9468	53.3199	34.9334	47.14	78.157	154.175	54.1938	149.039	69.9083	123.323	1.07431	0.0284217	1.54635	1.17222	Upregulated
47	206	3.665	ESI-	138.055	139.062	HMDB0250932	Deferiprone	C7H9NO2	139.063	8	15.9389	11.2493	27.4175	32.4374	22.3011	22.407	17.0138	76.218	21.6323	18.5378	0.510901	0.458514	0.338647	0.438531	No significant
48	218	0.884	ESI-	143.034	144.041	HMDB0259137	Triacetic acid	C6H8O4	144.042	8	87.149	31.0425	47.3457	45.3051	32.5051	58.7019	114.504	50.2199	56.419	53.6004	0.454434	0.285774	0.543977	0.630415	No significant
49	219	14.61	ESI-	143.107	144.114	HMDB0000482	Caprylic acid	C8H16O2	144.115	7	76.8742	81.1645	106.754	152.047	87.6681	106.976	71.5379	117.599	125.237	95.8021	0.0357146	0.883154	0.0539635	0.0809799	No significant
50	223	0.945	ESI-	144.029	145.036	HMDB0001552	2-Keto-glutaramic acid	C5H7NO4	145.038	7	16.8598	7.34987	15.4672	11.2003	9.73596	13.4495	34.9854	7.85783	13.8679	36.5362	0.815814	0.178207	0.749076	0.788429	No significant
51	224	1.949	ESI-	144.045	145.052	HMDB0246466	Kynurine	C9H7NO	145.053	4	22.0401	25.4805	25.8544	23.566	37.9584	52.4103	117.189	118.134	80.8537	143.329	1.92402	0.00165012	2.78249	1.44648	Upregulated
52	225	1.589	ESI-	144.066	145.073	HMDB0003681	4-Acetamidobutanoic acid	C6H11NO3	145.074	7	38.0482	25.9214	33.1582	13.1881	25.1977	36.8181	11.3749	30.3601	11.9246	18.6798	-0.312027	0.447206	0.349493	0.450068	No significant
53	234	1.22	ESI-	145.013	146.021	HMDB0000208	Oxoglutaric acid	C5H6O5	146.022	5	2129.58	1681.58	1863.98	2121.38	1232.71	658.212	457.696	394.399	631.873	487.288	-1.77983	7.87055e-05	4.10399	1.58217	Downregulated
54	235	3.179	ESI-	145.05	146.057	HMDB0000448	Adipic acid	C6H10O4	146.058	7	86.7456	130.243	247.717	50.0687	80.0706	123.72	44.7258	215.715	47.6387	265.162	0.228563	0.725932	0.139104	0.224822	No significant
55	236	0.783	ESI-	145.061	146.068	HMDB0003423	Glutamine	C5H10N2O3	146.069	7	1668.93	1461.9	1369.66	1481.92	1748.02	1534.68	744.901	795.865	1227.18	1272.7	-0.471492	0.0317298	1.49853	1.13506	No significant
56	244	0.922	ESI-	146.045	147.052	HMDB0000148	Glutamic acid	C5H9NO4	147.053	7	527.573	379.196	344.043	674.207	618.41	825.875	403.987	464.202	777.364	672.692	0.305881	0.289294	0.53866	0.636017	No significant
57	254	0.814	ESI-	147.029	148.036	HMDB0000694	2-Hydroxyglutaric acid	C5H8O5	148.037	8	532.267	422.572	226.192	186.252	389.786	182.759	180.277	232.136	183.459	237.511	-0.790069	0.0532436	1.27373	1.05222	No significant
58	257	2.417	ESI-	147.044	148.051	HMDB0000567	Cinnamic acid	C9H8O2	148.052	7	101.883	93.1032	71.0563	84.699	66.0472	65.5312	92.0371	71.2772	108.272	89.9545	0.035166	0.84494	0.0731739	0.116663	No significant
59	260	1.496	ESI-	147.065	148.073	HMDB0000227	Mevalonic acid	C6H12O4	148.074	6	17.2449	14.7772	6.53922	9.28599	14.8564	8.45895	8.71867	9.18703	4.13999	12.5331	-0.542948	0.139349	0.855896	0.83809	No significant
60	262	1.218	ESI-	148.043	149.05	HMDB0000696	Methionine	C5H11NO2S	149.051	7	87.1276	169.128	89.2391	129.535	108.633	151	98.1848	77.4805	147.055	139.406	0.07105	0.787368	0.103822	0.179595	No significant
61	270	0.94	ESI-	149.045	150.052	HMDB0000283	Ribose	C5H10O5	150.053	5	120.787	115.195	120.062	134.327	129.119	81.1069	153.334	130.172	149.136	130.672	0.056924	0.717236	0.144338	0.204597	No significant
62	273	6.064	ESI-	149.06	150.067	HMDB0000764	Hydrocinnamic acid	C9H10O2	150.068	6	23.7348	29.1263	34.8041	37.6808	31.7867	34.5743	24.8851	107.98	33.8762	32.2195	0.571657	0.356022	0.448523	0.545959	No significant
63	274	5.818	ESI-	150.001	151.008	HMDB0247072	6-Hydroxybenzothiazole	C7H5NOS	151.009	6	1829.96	1618.41	1774.58	1832.22	1897.76	1901.38	1304.46	2071.88	1689.36	1709.82	-0.0451823	0.696962	0.156791	0.238573	No significant
64	276	3.04	ESI-	150.055	151.062	HMDB0002210	2-Phenylglycine	C8H9NO2	151.063	6	764.908	5.69585	7.62769	7.0581	5.05693	11232.3	9.24546	7.64698	312.271	303.115	3.90803	0.347866	0.458588	0.577047	No significant
65	281	1.247	ESI-	151.025	152.032	HMDB0000292	Xanthine	C5H4N4O2	152.033	6	60.1453	51.3116	127.325	57.966	82.1655	132.442	86.5345	84.4487	167.231	105.997	0.605838	0.094752	1.02341	0.940196	No significant
66	283	5.374	ESI-	151.039	152.046	HMDB0000703	Mandelic acid	C8H8O3	152.047	6	538.588	387.469	290.409	14.8068	109.688	114.021	185.743	287.515	630.104	185.16	0.0647782	0.927616	0.0326318	0.0510011	No significant
67	287	14.585	ESI-	152.034	153.041	HMDB0001476	3-Hydroxyanthranilic acid	C7H7NO3	153.043	7	213.137	35.0414	69.7717	81.2689	75.7515	34.9879	52.4437	62.9277	21.3002	43.4392	-1.14284	0.136896	0.863609	0.856373	No significant
68	292	8.157	ESI-	153.004	154.011	HMDB0251493	Dithioerythritol	C4H10O2S2	154.012	6	5.63169	5.63669	5.90727	6.48223	5.62392	34.7792	64.6457	81.8679	35.9653	142.911	3.6206	0.0102721	1.98834	1.29789	Upregulated
69	295	4.148	ESI-	153.018	154.026	HMDB0000152	Gentisic acid	C7H6O4	154.027	6	177.447	109.365	62.7406	61.9109	188.051	25.6861	19.883	24.8631	23.4299	18.9315	-2.41011	0.0071203	2.1475	1.32798	Downregulated
70	314	3.436	ESI-	156.066	157.073	HMDB0000959	N-Tigloylglycine	C7H11NO3	157.074	6	5.20091	46.0929	4.13676	5.05785	5.45032	9.44031	17.923	8.4715	9.67398	13.5118	-0.159909	0.873464	0.0587549	0.0885562	No significant
71	324	14.66	ESI-	157.122	158.13	HMDB0000847	Nonanoic acid	C9H18O2	158.131	6	64.0026	44.0092	58.0916	88.8422	63.3539	63.9182	70.9471	87.082	97.4004	63.8785	0.267812	0.22478	0.648242	0.696439	No significant
72	332	3.463	ESI-	158.081	159.089	HMDB0000339	2-Methylbutyrylglycine	C7H13NO3	159.09	5	16.0242	31.3733	19.9533	15.1056	15.0408	33.0361	26.7119	33.3287	38.4049	29.7225	0.725454	0.00840515	2.07545	1.31675	No significant
73	336	1.236	ESI-	159.029	160.036	HMDB0000225	Oxoadipic acid	C6H8O5	160.037	5	3.55076	4.05521	5.92595	10.5434	12.6844	5.5274	6.7075	6.45899	3.80124	32.8195	0.589536	0.537225	0.269844	0.386869	No significant
74	337	3.916	ESI-	159.066	160.073	HMDB0000857	Pimelic acid	C7H12O4	160.074	6	22.2328	56.6496	37.5442	45.4589	56.5431	33.488	37.8787	111.516	111.013	78.9954	0.771592	0.126973	0.896289	0.865377	No significant
75	340	5.947	ESI-	159.102	160.109	HMDB0000711	Hydroxyoctanoic acid	C8H16O3	160.11	6	164.775	136.858	115.833	146.052	107.58	70.2162	73.0819	124.541	75.4701	143.227	-0.463975	0.0798519	1.09772	0.975456	No significant
76	364	4.278	ESI-	163.039	164.046	HMDB0000205	Phenylpyruvic acid	C9H8O3	164.047	6	15.8313	45.8528	35.9301	18.5149	15.6778	30.8978	25.8042	20.9168	32.781	26.9601	0.0595342	0.8685	0.0612303	0.109979	No significant
77	370	2.413	ESI-	164.071	165.078	HMDB0000159	Phenylalanine	C9H11NO2	165.079	5	1896.84	3017.94	3873.24	3021.39	2668.61	2826.94	4659.42	3301.23	3993.27	3280.3	0.319027	0.152176	0.817655	0.81586	No significant
78	378	3.971	ESI-	165.018	166.026	HMDB0002107	Phthalic acid	C8H6O4	166.027	5	14.101	37.3842	45.5264	26.0372	21.5346	24.1742	50.5048	65.4555	454.984	28.3854	2.1085	0.282339	0.549229	0.627441	No significant
79	380	0.899	ESI-	165.04	166.047	HMDB0059750	Xylonic acid	C5H10O6	166.048	3	252.871	262.806	240.666	349.957	291.867	402.149	799.61	254.349	298.412	354.598	0.593104	0.191367	0.718132	0.760588	No significant
80	386	4.799	ESI-	165.055	166.062	HMDB0000748	3-Phenyllactic acid	C9H10O3	166.063	5	554.979	444.01	227.127	330.11	491.474	284.159	560.515	205.839	334.409	306.225	-0.276003	0.418079	0.378741	0.488982	No significant
81	396	1.219	ESI-	167.02	168.027	HMDB0000289	Uric acid	C5H4N4O3	168.028	6	9188.15	8292.36	12883	10243.3	11113.3	2597.01	5595.46	6437.16	5473.8	3917.47	-1.10643	0.000743585	3.12867	1.50325	Downregulated
82	401	6.092	ESI-	167.034	168.041	HMDB0001336	3,4-Dihydroxyphenylacetic acid	C8H8O4	168.042	5	26.6638	12.6271	4.83958	1.27101	0.906876	5.9261	8.36199	8.359	5.56671	5.96067	-0.438356	0.631985	0.199293	0.288957	No significant
83	404	1.221	ESI-	168.023	169.031	HMDB0000439	2-Furoylglycine	C7H7NO4	169.038	40	488.051	418.763	668.212	593.022	625.697	148.316	315.101	344.027	376.699	213.036	-0.999682	0.00213488	2.67063	1.44217	No significant
84	423	1.457	ESI-	171.027	172.034	HMDB0014404	Sulfanilamide	C6H8N2O2S	172.031	19	239.034	298.073	491.579	192.554	139.635	613.673	638.232	895.076	797.194	810.048	1.46398	0.000362879	3.44024	1.52561	Upregulated
85	427	4.892	ESI-	171.066	172.073	HMDB0250649	1,2-Cyclohexanedicarboxylic acid	C8H12O4	172.074	5	27.8091	49.3702	57.9532	38.8217	39.4652	25.3802	36.4091	29.5611	28.8206	37.2204	-0.439334	0.0808696	1.09221	0.977171	No significant
86	429	9.722	ESI-	171.138	172.145	HMDB0000511	Capric acid	C10H20O2	172.146	5	40.0535	193.794	64.6871	16.1245	28.2013	22.309	18.2941	27.2566	21.4714	69.8846	-1.10664	0.307761	0.511786	0.59654	No significant
87	436	3.682	ESI-	172.097	173.104	HMDB0011756	N-Acetylleucine	C8H15NO3	173.105	5	1.90556	77.2407	136.426	28.2065	35.2211	1.35128	1.31733	2.81141	3.2908	3.81922	-4.46991	0.0531972	1.27411	1.05962	No significant
88	442	3.522	ESI-	172.991	173.998	HMDB0060015	Phenol sulphate	C6H6O4S	173.999	5	738.215	4795.78	2368.56	684.799	626.962	353.208	631.627	30.0828	27.337	1920.36	-1.63701	0.193217	0.713954	0.748344	No significant
89	446	0.843	ESI-	173.008	174.016	HMDB0000958	Aconitic acid	C6H6O6	174.016	4	294.658	137.332	43.442	123.235	73.5087	16.9949	59.756	70.8309	12.5275	23.5015	-1.87219	0.0620454	1.20729	1.02997	No significant
90	447	4.633	ESI-	173.081	174.088	HMDB0000893	Suberic acid	C8H14O4	174.089	4	194.251	212.79	247.375	177.134	207.798	183.017	174.838	232.604	209.376	251.932	0.0171335	0.897299	0.0470629	0.0831441	No significant
91	450	1.218	ESI-	173.092	174.099	HMDB0003357	Acetylornithine	C7H14N2O3	174.1	6	263.953	1.42684	1.99148	2.64091	1.96656	1.5674	1.32901	1.90245	1.70754	1.56271	-5.07494	0.343199	0.464455	0.566654	No significant
92	451	0.76	ESI-	173.104	174.111	HMDB0000517	Arginine	C6H14N4O2	174.112	5	117.77	115.55	79.4482	176.466	62.3244	102.435	61.9274	43.0379	87.8188	80.2109	-0.554966	0.151136	0.820633	0.825604	No significant
93	462	0.787	ESI-	174.087	175.095	HMDB0000904	Citrulline	C6H13N3O3	175.096	5	149.358	108.001	135.23	109.654	128.655	58.1992	32.0378	32.0065	62.067	38.6477	-1.50064	4.29541e-05	4.367	1.59763	Downregulated
94	470	0.87	ESI-	175.024	176.031	HMDB0000044	Ascorbic acid	C6H8O6	176.032	5	1002.69	402.194	15.7986	55.7035	11.1224	8.48259	9.33182	31.3841	6.97298	32.7742	-4.06383	0.181	0.742322	0.774096	No significant
95	483	0.798	ESI-	177.04	178.047	HMDB0000078	Cysteinylglycine	C5H10N2O3S	178.041	33	29.0062	41.2724	35.5362	40.3492	35.5793	42.5768	74.496	35.949	41.6928	45.5564	0.402761	0.139456	0.855563	0.847667	No significant
96	485	4.001	ESI-	178.05	179.057	HMDB0000714	Hippuric acid	C9H9NO3	179.058	4	3204.35	4049.97	401.125	2013.22	4820.81	176.584	161.285	268.29	115.835	790.403	-3.2601	0.0110189	1.95786	1.27929	Downregulated
97	492	2.738	ESI-	179.034	180.041	HMDB0002130	Monomethyl phthalate	C9H8O4	180.042	5	8.43013	27.56	29.0349	14.7076	9.40297	19.3843	28.6426	20.3396	24.6779	42.9862	0.609858	0.165434	0.781375	0.81176	No significant
98	493	0.792	ESI-	179.055	180.063	HMDB0000660	Fructose	C6H12O6	180.063	3	38861.4	37064.8	39921.8	44212.1	34253.5	28053.6	91945.1	40760.9	44607	43361.1	0.35618	0.354592	0.450271	0.54569	No significant
99	495	3.243	ESI-	179.057	180.064	HMDB0001889	Theophylline	C7H8N4O2	180.065	5	1440.34	1714.82	86.0561	488.994	1191.81	96.2554	40.5849	58.0491	30.7625	96.8143	-3.93203	0.0162523	1.78909	1.23169	Downregulated
100	498	7.423	ESI-	179.071	180.078	HMDB0032574	Propylparaben	C10H12O3	180.079	4	4.68828	4.05624	2.10446	3.89952	3.025	7.85758	3.67608	5.85184	5.07331	5.33311	0.644937	0.0391619	1.40714	1.12328	No significant
101	503	1.261	ESI-	180.066	181.073	HMDB0000158	Tyrosine	C9H11NO3	181.074	4	1422.1	2176.11	2515.83	2321.86	2094.71	2544.43	1919.86	1605.46	2745.43	2191.45	0.0637816	0.740013	0.130761	0.205724	No significant
102	513	1.744	ESI-	181.036	182.043	HMDB0001973	9-Methyluric acid	C6H6N4O3	182.044	5	138.021	147.89	30.0063	72.6476	216.431	13.0875	18.9682	11.85	13.5103	9.96047	-3.16661	0.0102993	1.98719	1.2891	Downregulated
103	515	3.336	ESI-	181.05	182.057	HMDB0000755	Hydroxyphenyllactic acid	C9H10O4	182.058	4	519.346	706.497	660.189	504.688	698.104	823.887	1902.98	910.05	968.378	1259.82	0.925102	0.0248332	1.60497	1.18036	No significant
104	516	0.794	ESI-	181.071	182.078	HMDB0000765	Mannitol	C6H14O6	182.079	5	496.517	246.821	20.2076	415.532	213.898	42189.7	23.8321	62.2705	2953.02	1333.74	5.06293	0.30467	0.51617	0.625706	No significant
105	524	1.602	ESI-	182.045	183.052	HMDB0000017	4-Pyridoxic acid	C8H9NO4	183.053	4	28.4189	4.45891	8.43103	9.34535	18.628	3.1381	19.3193	6.19721	5.44479	7.41221	-0.738969	0.313931	0.503166	0.606364	No significant
106	531	1.912	ESI-	183.027	184.034	HMDB0254590	Methyl gallate	C8H8O5	184.037	5	37.2836	60.0517	87.1764	89.5346	50.4992	74.1072	51.5407	59.7162	54.4156	99.0062	0.0619535	0.837617	0.0769545	0.133819	No significant
107	541	7.598	ESI-	183.138	184.146	HMDB0033724	Undecylenic acid	C11H20O2	184.146	3	29.6534	24.1756	56.894	35.3928	30.3979	29.6554	67.3566	108.131	17.9153	46.718	0.611982	0.301423	0.520824	0.607513	No significant
108	564	3.649	ESI-	186.055	187.063	HMDB0000734	Indoleacrylic acid	C11H9NO2	187.063	4	1046.08	101.35	26.6233	12.1897	6.59183	5.28417	5.84568	1.05079	2.19081	2.07784	-6.18022	0.278991	0.55441	0.640828	No significant
109	570	4.446	ESI-	187.006	188.014	HMDB0011635	Cresylsulfate	C7H8O4S	188.014	4	6278.81	33959.4	5744.45	15214.8	10846.9	4366.84	3117.39	6981.28	2422.06	6851.3	-1.60164	0.10383	0.983676	0.914276	No significant
110	575	1.224	ESI-	187.041	188.048	HMDB0256646	Plumbagin	C11H8O3	188.047	6	315.935	223.633	289.403	312.347	250.281	263.695	228.966	307.308	315.819	323.606	0.0487166	0.717076	0.144435	0.217894	No significant
111	576	5.324	ESI-	187.097	188.104	HMDB0000784	Azelaic acid	C9H16O4	188.105	3	255.964	372.742	533.557	312.034	286.95	284.776	227.285	296.867	277.953	318.711	-0.32542	0.204503	0.689301	0.742028	No significant
112	579	7.595	ESI-	187.133	188.141	HMDB0244272	10-Hydroxydecanoic acid	C10H20O3	188.141	3	142.391	143.163	167.415	141.152	122.549	102.135	102.788	175.647	134.975	150.98	-0.104649	0.544715	0.26383	0.375252	No significant
113	592	6.263	ESI-	188.071	189.078	HMDB0341340	methyl indole-3-acetic acid	C11H11NO2	189.079	4	759.217	242.967	44.9577	71.5691	451.279	8.47915	4.61925	11.0455	3.34636	23.5602	-4.94269	0.0516714	1.28675	1.0612	No significant
114	596	3.267	ESI-	188.986	189.993	HMDB0245498	2,5-Dihydroxybenzenesulfonic Acid	C6H6O5S	189.994	4	1583.29	1430.25	273.768	527.073	1546.15	13.862	10.8235	13.5728	14.2768	69.5003	-5.457	0.00552903	2.25735	1.34927	Downregulated
115	602	4.504	ESI-	189.076	190.083	HMDB0000325	Hydroxysuberic acid	C8H14O5	190.084	3	14.4682	4.2881	20.0525	19.5067	19.2426	19.4202	18.7746	20.8973	19.426	18.2666	0.319504	0.237553	0.624239	0.6857	No significant
116	608	3.507	ESI-	190.054	191.061	HMDB0011745	N-Acetyl methionine	C7H13NO3S	191.062	3	16.5153	14.2916	13.973	9.55461	14.4579	31.6539	48.284	35.5475	10.6534	33.4551	1.21409	0.0186338	1.7297	1.22505	Upregulated
117	617	1.219	ESI-	191.019	192.026	HMDB0000094	Citric acid	C6H8O7	192.027	4	2110.19	1632.31	1865.54	2183.03	1249.65	639.949	454.199	392.166	582.223	425.689	-1.85785	7.50734e-05	4.12451	1.58411	Downregulated
118	619	0.931	ESI-	191.055	192.063	HMDB0003072	Quinic acid	C7H12O6	192.063	4	97.9161	149.928	29.5427	131.1	163.539	37.57	82.4039	42.5678	27.1254	34.6563	-1.3505	0.0272776	1.56419	1.16783	Downregulated
119	623	5.545	ESI-	192.066	193.073	HMDB0000821	Phenylacetylglycine	C10H11NO3	193.074	3	2.35717	9.04648	1.15231	1.6385	2.66147	1.41432	2.33997	1.75047	2.37022	0.800267	-0.958281	0.299035	0.524278	0.613295	No significant
120	631	5.571	ESI-	193.05	194.057	HMDB0000954	Ferulic acid	C10H10O4	194.058	3	6.04765	11.7928	4.31847	4.49037	6.36466	5.20586	3.07491	4.94859	5.54434	4.85572	-0.482494	0.224588	0.648614	0.704245	No significant
121	633	7.104	ESI-	193.086	194.094	HMDB0032575	Butylparaben	C11H14O3	194.094	0	54.1155	5064.53	2898.67	4625.95	4176.15	1480.05	2914.4	1476.48	2084.8	7394.71	-0.131846	0.842699	0.0743276	0.11356	No significant
122	641	0.799	ESI-	194.049	195.056	HMDB0000840	2-Hydroxyhippuric acid	C9H9NO4	195.053	15	62.8073	40.5086	89.3951	51.4868	48.0449	67.7862	159.253	178.367	133.268	118.245	1.16855	0.00802	2.09583	1.30698	Upregulated
123	647	0.8	ESI-	195.05	196.058	HMDB0253886	Gluconic acid	C6H12O7	196.058	4	93.459	64.1672	97.5603	64.888	57.2771	77.5455	132.177	51.0936	85.8906	45.8571	0.0570195	0.866411	0.062276	0.095409	No significant
124	651	4.728	ESI-	195.066	196.073	HMDB0062121	Dihydroferulic acid	C10H12O4	196.074	3	47.9411	150.893	20.7742	103.846	30.3175	2.25455	4.01652	4.30725	3.72572	1.80416	-4.45695	0.0255663	1.59233	1.17427	Downregulated
125	656	6.381	ESI-	196.063	197.07	HMDB0000181	Dopa	C9H11NO4	197.069	8	3.31665	3.37826	3.61507	2.8452	2.99317	3.58743	1.94303	2.29894	2.82613	2.81907	-0.261144	0.123753	0.907446	0.86684	No significant
126	670	5.056	ESI-	197.082	198.089	HMDB0341110	Camphanic acid	C10H14O4	340.189	3	26.1074	42.8306	80.2801	96.942	14.1473	55.3294	93.6399	155.048	50.9817	126.136	0.886224	0.122532	0.911749	0.878199	No significant
127	681	3.315	ESI-	198.032	199.04	IS	2-Chloro-L-phenylalanine	C9H10ClNO2	199.04	3	99833	90747.3	100883	74065.1	97833.7	102255	74052	92809	95802.2	99950.6	0.0046849	0.966979	0.014583	0.0374175	No significant
128	689	5.024	ESI-	199.006	200.014	HMDB0062775	4-vinylphenol sulfate	C8H8O4S	200.014	3	293.763	1930.88	88.8419	30.8076	81.5019	1.38945	2.67562	0.794761	10.9702	2.51809	-7.04669	0.222735	0.652212	0.707974	No significant
129	698	7.857	ESI-	199.169	200.177	HMDB0000638	Dodecanoic acid	C12H24O2	200.178	5	72.3401	71.2775	74.2173	68.9352	79.868	103.369	65.5758	89.7157	125.185	90.3994	0.371273	0.0616465	1.21009	1.03147	No significant
130	715	5.986	ESI-	201.113	202.12	HMDB0000792	Sebacic acid	C10H18O4	202.121	3	130.681	173.159	111.998	90.8952	98.5217	103.075	81.971	105.305	97.7576	151.607	-0.165344	0.50405	0.297527	0.389695	No significant
131	728	3.707	ESI-	202.098	203.105	HMDB0013318	Tryptophanamide	C11H13N3O	203.106	2	0.4447	0.406918	0.442114	0.411203	0.442601	0.473563	3.91348	1.55053	58.5472	1.89034	4.94989	0.289793	0.537912	0.61928	No significant
132	738	0.845	ESI-	203.001	204.009	HMDB0304914	3-Methoxyphenol sulfate	C7H8O5S	204.009	3	26.8384	29.0241	9.27111	65.8369	11.6023	104.991	28.2718	101.202	22.7419	20.0104	0.959314	0.255407	0.592767	0.67527	No significant
133	748	3.25	ESI-	203.082	204.089	HMDB0000929	Tryptophan	C11H12N2O2	204.09	3	5110.42	6235.02	5844.52	6413.62	7253.39	4553.11	3220.71	2731.78	4482.55	3203.3	-0.762337	0.00109671	2.95991	1.47152	No significant
134	751	4.998	ESI-	204.066	205.073	HMDB0000671	Indolelactic acid	C11H11NO3	205.074	2	504.558	462.616	515.709	404.385	481.393	396.432	653.888	325.591	354.763	401.215	-0.151939	0.465241	0.332322	0.444622	No significant
135	753	2.799	ESI-	204.124	205.131	HMDB0004231	Panthenol	C9H19NO4	205.131	2	1.73802	2.21467	1.86066	1.62447	1.88193	2.03526	1.43452	3.98206	3.97703	3.2623	0.656584	0.0756832	1.121	0.986947	No significant
136	759	1.314	ESI-	205.035	206.042	HMDB0000379	2-Methylcitric acid	C7H10O7	206.043	2	80.6592	95.9847	40.0811	88.8947	93.7562	22.6111	5.42084	14.5467	17.2622	18.2691	-2.35417	0.000317726	3.49795	1.52999	Downregulated
137	770	1.968	ESI-	207.077	208.084	HMDB0000684	Kynurenine	C10H12N2O3	208.085	2	30.2887	34.6126	32.9605	28.3467	45.3505	53.5419	114.179	107.137	97.8041	151.455	1.61118	0.00226813	2.64433	1.4255	Upregulated
138	784	0.862	ESI-	209.066	210.073	HMDB0003219	Sedoheptulose	C7H14O7	210.074	2	77.4113	72.6663	256.645	134.269	81.6608	35.2479	10.2833	62.179	136.892	45.457	-1.10208	0.1427	0.845575	0.853902	No significant
139	787	6.502	ESI-	209.082	210.089	HMDB0240450	3,5-Dihydroxyphenylvaleric acid	C11H14O4	210.089	2	16.6411	27.7308	8.99156	14.114	404.53	1.69668	3.32035	2.71335	3.40482	1.31776	-5.24425	0.270205	0.568307	0.655277	No significant
140	797	7.716	ESI-	211.134	212.141	HMDB0033601	Dihydrojasmonic Acid	C12H20O3	212.141	1	74.3835	56.9838	73.9974	66.2513	70.6422	99.6662	77.9728	67.7666	119.403	77.5898	0.370263	0.0768406	1.11441	0.984926	No significant
141	799	3.841	ESI-	212.002	213.009	HMDB0000682	Indoxyl sulfate	C8H7NO4S	213.01	2	466.607	3778.13	1588.88	4328.31	3164.65	922.735	491.522	933.917	182.718	499.44	-2.13676	0.022462	1.64855	1.1958	Downregulated
142	803	5.743	ESI-	213.022	214.03	HMDB0001351	Deoxyribose 1-phosphate	C5H11O7P	214.024	25	701.751	412.683	68.1511	123.965	680.601	3.43285	6.80303	55.3271	5.48462	124.174	-3.34752	0.029484	1.53041	1.15219	Downregulated
143	830	4.436	ESI-	215.045	216.052	HMDB0060618	6-Aminopenicillanic acid	C8H12N2O3S	216.057	23	2.49132	4.07426	6.23487	2.79592	3.79176	11.9486	14.4347	6.26894	16.3508	10.5295	1.6185	0.00248583	2.60453	1.41714	Upregulated
144	859	6.617	ESI-	215.129	216.136	HMDB0000888	Undecanedioic acid	C11H20O4	216.136	2	41.6107	39.7071	44.4221	39.9442	42.7207	39.6538	31.4363	40.5235	45.992	41.9802	-0.0623783	0.507097	0.294909	0.404773	No significant
145	861	9.07	ESI-	215.165	216.172	HMDB0002059	12-Hydroxydodecanoic acid	C12H24O3	216.173	2	79.939	66.6377	115.886	64.0952	68.1646	68.0062	74.3676	101.161	81.2591	97.6442	0.0979004	0.64543	0.190151	0.278178	No significant
146	881	0.844	ESI-	217.048	218.055	HMDB0240730	Malonylglycine	C7H10N2O6	218.054	3	394.42	214.002	1.71076	370.124	173.845	12663.2	3.49013	2.75389	2575.78	1123.46	3.8261	0.239688	0.620353	0.706728	No significant
147	882	4.498	ESI-	217.108	218.115	HMDB0000350	3-Hydroxysebacic acid	C10H18O5	218.115	2	7.20036	10.8739	6.44344	6.93665	3.98631	7.96285	11.4837	23.306	13.5468	39.45	1.43386	0.0705232	1.15167	1.0123	No significant
148	885	14.733	ESI-	217.988	218.995	HMDB0060272	4-Nitrophenyl phosphate	C6H6NO6P	218.993	10	39.7582	37.6207	47.9584	40.9541	37.9324	42.9872	27.7561	36.1637	36.2793	32.7634	-0.214987	0.107541	0.968427	0.911496	No significant
149	887	2.785	ESI-	218.103	219.11	HMDB0000210	Pantothenic acid	C9H17NO5	219.111	2	25.41	19.8934	39.6742	30.1864	30.0578	10.6513	18.0871	33.4617	11.3313	22.2352	-0.600663	0.0988026	1.00523	0.941817	No significant
150	904	1.647	ESI-	219.077	220.084	HMDB0000472	5-Hydroxytryptophan	C11H12N2O3	220.085	2	15.6505	13.6902	17.1875	13.9454	14.5211	29.727	75.2001	63.75	53.2616	93.0298	2.07035	0.00196649	2.70631	1.43528	Upregulated
151	914	7.481	ESI-	221.082	222.089	HMDB0002056	Monoisobutyl phthalate	C12H14O4	222.089	2	86.0101	85.3791	110.509	87.2423	81.6054	111.995	71.0936	85.0184	104.514	83.7257	0.0178156	0.904718	0.043487	0.076856	No significant
152	932	1.256	ESI-	223.072	224.079	HMDB0014787	Stavudine	C10H12N2O4	224.08	2	1.62501	4.12735	3.83984	3.48812	0.809655	8.36296	4.9917	6.39726	11.3449	11.4713	1.61573	0.00427971	2.36859	1.38113	Upregulated
153	936	10.902	ESI-	223.17	224.177	HMDB0000560	Goshuyic acid	C14H24O2	224.178	2	49.9794	13.354	66.9756	32.0127	39.139	24.2766	37.4832	47.3701	48.1472	54.777	0.073933	0.843724	0.0737998	0.112882	No significant
154	947	6.399	ESI-	225.113	226.12	HMDB0059729	3,4-Methylenesebacic acid	C12H18O4	226.121	1	34.6834	43.6499	49.809	36.0211	113.139	34.701	27.8754	35.5428	60.668	44.2119	-0.449988	0.372321	0.429082	0.539286	No significant
155	951	11.603	ESI-	225.186	226.193	HMDB0002000	Myristoleic acid	C14H26O2	226.193	1	58.2092	53.4029	127.05	20.468	63.0674	32.4295	22.6345	53.2734	61.6231	51.1184	-0.543385	0.312924	0.504561	0.60554	No significant
156	967	7.513	ESI-	227.129	228.136	HMDB0000933	Traumatic acid	C12H20O4	228.136	1	82.7849	85.9757	92.3796	88.4004	93.3106	82.5307	63.8692	81.2192	86.8057	80.7671	-0.164268	0.0622785	1.20566	1.02949	No significant
157	970	12.389	ESI-	227.201	228.209	HMDB0000806	Myristic acid	C14H28O2	228.209	2	164.972	325.841	158.813	37.2606	59.0664	74.1327	30.057	62.9908	58.3872	97.3338	-1.20799	0.144014	0.841596	0.830191	No significant
158	978	0.834	ESI-	228.081	229.089	HMDB0003045	Ergothioneine	C9H15N3O2S	229.088	0	6.84586	4.58507	4.81054	2.65256	10.4438	5.81353	5.90526	2.7563	2.65261	47.3302	1.13559	0.444775	0.35186	0.477057	No significant
159	992	7.222	ESI-	229.144	230.152	HMDB0000623	Dodecanedioic acid	C12H22O4	230.152		95.0406	183.536	54.9403	48.6176	39.5931	31.2284	26.4289	34.9609	34.294	60.4544	-1.17045	0.123201	0.909385	0.870324	No significant
160	1002	4.405	ESI-	230.996	232.004	HMDB0041789	Vanillin-4-sulfate	C8H8O6S	232.004	2	1233.11	4.34955	3.7851	1.24042	1.86401	2.50819	1.91395	0.899088	0.975184	51.8881	-4.41861	0.363599	0.439377	0.543761	No significant
161	1023	1.762	ESI-	232.998	234.005	HMDB0014878	Riluzole	C8H5F3N2OS	234.007	11	44.9581	131.878	153.703	155.189	90.9472	413.823	320.705	348.534	368.997	420.352	1.69907	1.67347e-05	4.77638	1.62161	Upregulated
162	1051	1.762	ESI-	239.015	240.022	HMDB0000192	Cystine	C6H12N2O4S2	240.024	7	6.77009	18.2273	21.7873	18.9396	14.2199	52.3904	31.316	56.556	48.125	89.6252	1.79809	0.00388494	2.41062	1.3922	Upregulated
163	1057	7.107	ESI-	239.092	240.1	HMDB0061112	CMPF	C12H16O5	240.1	1	54.7427	4886.15	2792.67	4475.21	4037.09	1427.82	2812.73	1421.9	2016.61	7134.91	-0.133114	0.841164	0.0751193	0.114788	No significant
164	1075	8.008	ESI-	241.087	242.094	HMDB0000273	Thymidine	C10H14N2O5	242.09	17	0.457077	0.466475	0.48817	0.501099	0.64505	0.559974	0.430852	0.529554	0.563788	344.186	7.08081	0.346531	0.460258	0.577543	No significant
165	1080	9.926	ESI-	241.181	242.188	HMDB0010730	3-Oxotetradecanoic acid	C14H26O3	242.188	1	89.3606	38.2313	121.96	62.0188	80.4008	57.733	74.7681	100.492	76.535	75.5981	-0.0254169	0.931992	0.0305877	0.0645089	No significant
166	1082	12.942	ESI-	241.217	242.224	HMDB0000826	Pentadecanoic acid	C15H30O2	242.225	1	2.08219	7.70949	3.5711	0.872461	0.737928	1.53916	0.598687	1.28362	1.40317	1.78472	-1.1798	0.234063	0.630666	0.691472	No significant
167	1087	6.774	ESI-	242.176	243.183	HMDB0013286	N-Undecanoylglycine	C13H25NO3	243.183	0	364.064	408.692	465.395	271.696	383.61	281.4	287.95	1273.96	299.807	377.26	0.412613	0.539885	0.267699	0.36701	No significant
168	1099	0.842	ESI-	243.062	244.07	HMDB0000767	Pseudouridine	C9H12N2O6	244.07	0	125.956	121.115	189.924	141.464	174.827	202.121	291.002	198.354	152.067	166.538	0.423201	0.101148	0.995042	0.922446	No significant
169	1104	7.734	ESI-	243.16	244.167	HMDB0002327	Tridecanedioic acid	C13H24O4	244.167	1	10.7163	76.4688	14.0666	51.8812	26.9368	16.8514	14.5469	25.9506	26.0539	49.9324	-0.433497	0.520965	0.283192	0.382784	No significant
170	1107	10.489	ESI-	243.196	244.204	HMDB0002261	2-Hydroxymyristic acid	C14H28O3	244.204	1	38.2394	37.0392	50.3302	27.0881	31.4981	24.4475	33.1566	36.0741	32.0812	39.564	-0.155943	0.441316	0.35525	0.467599	No significant
171	1115	5.17	ESI-	245.012	246.02	HMDB0094710	3-[3-(Sulfooxy)phenyl]propanoic acid	C9H10O6S	246.02	1	2405.4	1.4151	0.479165	0.44293	0.517078	0.507734	0.374959	0.531362	0.525334	49.8314	-5.53971	0.355906	0.448665	0.552381	No significant
172	1129	4.003	ESI-	246.038	247.046	HMDB0015017	Emtricitabine	C8H10FN3O3S	247.043	11	275.036	315.353	36.1118	181.879	374.792	13.3032	14.8511	22.059	8.81978	62.4917	-3.28334	0.00760004	2.11918	1.31886	Downregulated
173	1141	4.797	ESI-	247.082	248.09	HMDB0014350	Pyrimethamine	C12H13ClN4	248.083	27	2.55601	2.17748	1.57282	1.95041	0.782382	4.43008	2.80515	27.399	5.00598	3.41187	2.25183	0.187696	0.726546	0.761197	No significant
174	1146	3.937	ESI-	248.05	249.057	HMDB0015028	Sulfapyridine	C11H11N3O2S	249.057	1	1.14475	1.27545	1.09045	1.32533	1.36605	1.55836	1.0367	1.23079	1.5368	1.52092	0.150416	0.276274	0.55866	0.657128	No significant
175	1155	3.854	ESI-	249.005	250.012	HMDB0001474	3,4-Dihydroxyphenylglycol O-sulfate	C8H10O7S	250.015	9	16.2938	29.1917	24.8473	42.2326	24.6895	20.8802	26.7189	34.7684	17.8324	23.8516	-0.145915	0.621281	0.206712	0.310067	No significant
176	1181	11.929	ESI-	251.201	252.209	HMDB0000477	7Z,10Z-Hexadecadienoic acid	C16H28O2	252.209	0	19.3794	7.68407	33.7125	13.1289	10.6066	13.5115	9.59013	8.45176	17.0417	19.2591	-0.31671	0.529539	0.276102	0.383884	No significant
177	1202	12.622	ESI-	253.217	254.225	HMDB0003229	Palmitoleic acid	C16H30O2	254.225	0	377.836	138.623	285.44	87.1427	67.8272	236.896	111.072	141.754	224.414	270.775	0.0416707	0.935693	0.0288667	0.057883	No significant
178	1215	13.43	ESI-	255.233	256.24	HMDB0000220	Palmitic Acid	C16H32O2	256.24	0	136.174	83.0391	69.9836	33.9126	27.568	109.068	50.0547	53.2523	43.1288	75.3882	-0.0837834	0.867391	0.061785	0.0875282	No significant
179	1235	8.397	ESI-	257.176	258.183	HMDB0000872	Tetradecanedioic acid	C14H26O4	258.183	0	28.8349	159.573	45.9501	65.7465	302.674	25.1946	23.5154	29.8391	34.5202	87.3184	-1.58883	0.161841	0.79091	0.806137	No significant
180	1236	11.633	ESI-	257.212	258.219	HMDB0061657	3-hydroxypentadecanoic acid	C15H30O3	258.219	0	7.0998	8.31664	19.9385	4.78636	8.12472	4.22569	3.1381	3.94149	4.02636	4.00077	-1.31999	0.0607906	1.21616	1.03552	No significant
181	1245	3.756	ESI-	258.992	259.999	HMDB0041706	Caffeic acid 3-sulfate	C9H8O7S	259.999	0	110.065	64.3977	1.69933	10.5873	14.9809	1.51584	0.965749	1.23416	1.49106	1.27363	-4.96019	0.0941922	1.02599	0.938066	No significant
182	1255	3.404	ESI-	259.13	260.137	HMDB0011171	Glutamylleucine	C11H20N2O5	260.137	0	44.1474	96.3733	95.1248	116.595	96.3692	86.5185	127.577	103.875	103.294	83.3662	0.169769	0.459444	0.337768	0.436507	No significant
183	1271	3.612	ESI-	261.007	262.015	HMDB0011719	Homovanillic acid sulfate	C9H10O7S	262.015	0	223.238	92.0238	18.1133	63.7386	24.8932	1.13911	4.69548	1.04195	1.06691	1.03741	-5.55427	0.0572377	1.24232	1.0426	No significant
184	1289	3.958	ESI-	263.104	264.111	HMDB0006344	N-Phenylacetylglutamine	C13H16N2O4	264.111	0	169.423	2069.46	229.955	805.527	550.963	1054.66	877.327	969.348	434.595	596.867	0.0399739	0.954475	0.0202352	0.0444846	No significant
185	1328	1.428	ESI-	267.074	268.081	HMDB0000195	Inosine	C10H12N4O5	268.081	1	32.6982	19.7497	105.916	6.68078	33.1451	5.97833	14.5134	5.94217	14.4353	14.0051	-1.85268	0.137928	0.860347	0.856007	No significant
186	1352	5.277	ESI-	269.151	270.158	HMDB0000145	Estrone	C18H22O2	270.162	14	29.9996	6.95614	54.3805	26.8715	49.4105	15.8578	12.55	28.6261	10.4013	9.06354	-1.13167	0.0833475	1.07911	0.978922	No significant
187	1366	12.257	ESI-	271.228	272.235	HMDB0006294	16-Hydroxyhexadecanoic acid	C16H32O3	272.235	1	69.3918	70.6596	93.163	56.4082	57.4814	32.7198	26.8504	30.5076	31.5839	37.1913	-1.12768	0.000565866	3.24729	1.50552	Downregulated
188	1410	9.982	ESI-	277.145	278.152	HMDB0013248	Monoethylhexyl phthalic acid	C16H22O4	278.152	0	7.6268	10.0281	14.757	13.3654	8.5682	15.977	9.18084	20.466	10.8424	16.4978	0.425027	0.168907	0.772353	0.801021	No significant
189	1414	12.253	ESI-	277.217	278.225	HMDB0001388	Linolenic acid	C18H30O2	278.225	0	937.876	245.161	649.969	236.195	330.117	205.954	184.319	216.178	212.854	335.122	-1.05545	0.112358	0.949396	0.901938	No significant
190	1424	3.384	ESI-	279.099	280.106	HMDB0000706	Aspartylphenylalanine	C13H16N2O5	280.106	0	13.2285	11.7033	9.95973	10.6841	10.989	15.5643	8.01747	12.0541	13.8929	13.4145	0.154151	0.385159	0.414359	0.536254	No significant
191	1427	12.885	ESI-	279.233	280.24	HMDB0006270	Linoelaidic acid	C18H32O2	280.24	0	525.906	191.712	363.709	192.658	151.369	190.427	179.213	175.668	268.717	289.967	-0.36859	0.413572	0.383449	0.492385	No significant
192	1435	0.844	ESI-	281.055	282.062	HMDB0015573	Niflumic acid	C13H9F3N2O2	282.062	2	18.5724	9.00184	17.0916	7.0073	10.6664	20.2758	38.593	33.9116	26.3605	25.3329	1.21259	0.00329665	2.48193	1.39092	Upregulated
193	1440	13.596	ESI-	281.248	282.256	HMDB0000207	Oleic acid	C18H34O2	282.256	0	516.179	141.123	575.851	118.079	74.8776	333.548	167.313	246.376	348.2	369.085	0.0383453	0.947853	0.0232592	0.0431775	No significant
194	1447	1.43	ESI-	282.085	283.092	HMDB0000133	Guanosine	C10H13N5O5	283.092	0	0.61862	0.743043	3.9196	0.830089	0.748936	0.902065	1.13035	1.53505	1.07409	1.22188	-0.226522	0.765594	0.116002	0.189408	No significant
195	1459	4.477	ESI-	283.083	284.09	HMDB0011686	p-Cresol glucuronide	C13H16O7	284.09	1	3.07382	44.9464	3.40044	15.08	11.9212	133.754	12.7085	47.3226	7.22761	29.6659	1.55656	0.244654	0.611448	0.70273	No significant
196	1467	10.742	ESI-	283.264	284.272	HMDB0000827	Stearic acid	C18H36O2	284.272	0	3310.98	3288.79	3881.73	5397.58	4443.07	784.874	180.706	366.913	3770.62	197.891	-1.93871	0.00528523	2.27694	1.36639	Downregulated
197	1489	9.577	ESI-	285.207	286.215	HMDB0000672	Hexadecanedioic acid	C16H30O4	286.214	1	32.7152	93.1785	28.6463	50.2625	18.775	41.2614	61.9372	68.0924	69.365	81.9885	0.52917	0.215673	0.666205	0.731739	No significant
198	1515	4.697	ESI-	289.076	290.083	HMDB0002780	Catechin	C15H14O6	290.079	13	0.448228	0.411681	0.486148	0.410397	0.481001	10.3956	208.073	88.9323	72.6905	40.7255	7.55519	0.0382621	1.41723	1.10575	Upregulated
199	1522	0.794	ESI-	290.006	291.013	HMDB0014627	Brimonidine	C11H10BrN5	291.012	4	21.1483	18.0777	22.8679	16.9144	26.5298	5.41833	4.93587	3.34159	3.8598	3.41743	-2.33116	1.19758e-05	4.92169	1.62475	Downregulated
200	1538	3.628	ESI-	293.115	294.122	HMDB0001894	Aspartame	C14H18N2O5	294.122	1	32.6986	35.7437	48.4555	38.1822	35.1745	38.234	67.1789	34.2522	59.7868	42.8777	0.349041	0.172516	0.76317	0.782191	No significant
201	1545	10.912	ESI-	293.212	294.22	HMDB0010224	9-HOTE	C18H30O3	294.219	1	12.0765	3.59856	33.146	4.4491	6.18361	12.3057	17.336	16.7515	17.6518	15.6233	0.422238	0.490945	0.308967	0.412096	No significant
202	1563	10.341	ESI-	295.228	296.235	HMDB0004702	12,13-EpOME	C18H32O3	296.235	0	46.2919	52.0928	183.338	49.5678	21.1466	26.4805	19.3408	18.6745	23.265	21.9607	-1.68352	0.130198	0.885396	0.870113	No significant
203	1587	10.564	ESI-	297.244	298.251	HMDB0034297	Ricinoleic acid	C18H34O3	298.251	0	116.565	115.525	175.73	66.3124	47.0604	98.1348	89.9093	180.873	124.305	111.485	0.214421	0.562312	0.250023	0.34975	No significant
204	1602	11.578	ESI-	299.202	300.209	HMDB0001852	Retinoic acid	C20H28O2	300.209	0	271.691	206.586	251.491	187.258	225.804	188.642	171.27	227.375	170.551	199.686	-0.25523	0.0791549	1.10152	0.980077	No significant
205	1606	11.296	ESI-	299.259	300.266	HMDB0062549	2-hydroxystearic acid	C18H36O3	300.266	0	54.2459	105.431	49.1687	34.4397	31.1916	24.2351	31.9558	37.3943	32.2604	28.3327	-0.832084	0.113348	0.945587	0.895645	No significant
206	1624	12.151	ESI-	301.217	302.225	HMDB0247751	Abietic acid	C20H30O2	302.225	0	60.7046	94.7202	125.994	80.5126	55.3129	78.7381	34.9579	43.4176	28.4614	83.1913	-0.634539	0.12059	0.918689	0.874747	No significant
207	1632	12.743	ESI-	303.233	304.24	HMDB0001043	Arachidonic acid	C20H32O2	304.24	1	99.6349	88.4249	142.652	99.4437	64.5393	90.5718	55.6175	55.1638	54.6628	78.06	-0.566362	0.0599651	1.2221	1.0312	No significant
208	1647	13.158	ESI-	305.248	306.256	HMDB0247333	Dihomo--linolenic acid	C20H34O2	306.256	0	8.06818	3.07698	10.0361	3.65805	3.03305	2.28275	1.28776	1.5514	1.7196	2.27968	-1.61154	0.0342159	1.46577	1.13459	Downregulated
209	1657	1.224	ESI-	307.035	308.042	HMDB0001409	dUMP	C9H13N2O8P	308.041	4	103.414	72.7126	95.8039	86.4839	102.045	134.16	72.4742	118.905	114.63	122.678	0.289671	0.12565	0.900839	0.883692	No significant
210	1664	13.787	ESI-	307.264	308.272	HMDB0005060	Eicosadienoic acid	C20H36O2	308.272	0	14.8179	1.82899	2.40224	2.64559	1.57767	2.17204	2.58269	2.40416	2.15405	3.92021	-0.814463	0.456991	0.340092	0.448438	No significant
211	1666	0.846	ESI-	308.099	309.106	HMDB0000230	Acetylneuraminic acid	C11H19NO9	309.106	1	17.901	15.282	22.0596	15.1787	12.925	47.7543	63.8937	63.8664	42.3424	36.9216	1.61205	0.000342151	3.46578	1.52502	Upregulated
212	1671	2.681	ESI-	309.11	310.117	HMDB0256433	Phenylalanine glutamate	C14H18N2O6	310.116	1	6.76731	10.9115	11.7925	12.4188	10.2893	14.6728	10.549	8.88663	15.3841	8.32699	0.148076	0.540961	0.266834	0.369381	No significant
213	1681	11.588	ESI-	309.28	310.287	HMDB0034296	11-Eicosenoic acid	C20H38O2	310.287	0	264.145	282.704	107.319	345.32	205.158	39.3406	19.2219	11.4115	36.1835	10.3306	-3.37035	0.000683648	3.16517	1.49745	Downregulated
214	1707	10.102	ESI-	311.223	312.23	HMDB0006940	9-HPODE	C18H32O4	312.23	1	198.102	276.697	107.401	72.7106	125.585	187.129	296.611	366.951	432.843	241.737	0.966602	0.030715	1.51265	1.14514	No significant
215	1733	10.76	ESI-	313.239	314.246	HMDB0004705	12,13-DHOME	C18H34O4	314.246	1	37.2019	50.1877	34.8732	50.1131	32.9286	38.2021	39.91	77.367	59.8488	43.7154	0.335428	0.234059	0.630674	0.691321	No significant
216	1754	9.708	ESI-	315.254	316.261	HMDB0302281	9,10-Dihydroxystearic acid	C18H36O4	316.261	0	40.8342	25.6621	26.2486	22.1281	15.067	24.8532	11.9296	22.0196	23.7516	23.6544	-0.290946	0.354871	0.44993	0.548733	No significant
217	1763	5.096	ESI-	317.114	318.122	HMDB0060950	fluvoxamino acid	C14H17F3N2O3	318.119	8	55.1686	42.5454	76.6531	189.383	42.1857	49.6619	37.0697	41.9291	99.7055	52.9984	-0.528811	0.429536	0.367	0.487892	No significant
218	1767	10.671	ESI-	317.212	318.22	HMDB0010202	12-HEPE	C20H30O3	318.219	0	39.1539	37.6027	40.7354	30.6562	38.3645	42.3182	28.624	42.9205	38.7345	42.0915	0.0618958	0.622692	0.205727	0.312087	No significant
219	1782	10.751	ESI-	319.228	320.235	HMDB0003876	15-HETE	C20H32O3	320.235	0	6.10963	21.4134	16.2906	81.01	26.8196	36.5469	15.0361	16.6908	24.7942	40.1735	-0.186636	0.800336	0.0967279	0.154914	No significant
220	1822	11.681	ESI-	325.184	326.192	HMDB0031031	Dodecylbenzenesulfonic acid	C18H30O3S	326.192	0	221.384	67.3581	283.161	32.9013	75.7815	43.9861	113.582	40.125	41.3274	125.891	-0.899231	0.26416	0.578133	0.660936	No significant
221	1828	1.819	ESI-	326.088	327.096	HMDB0010316	Acetaminophen glucuronide	C14H17NO8	327.095	0	2560.15	0.577875	2.13149	0.643067	0.644062	752.996	1.78475	13.4409	472.948	287.935	-0.745791	0.706979	0.150593	0.225899	No significant
222	1839	12.563	ESI-	327.233	328.24	HMDB0002183	Docosahexaenoic acid	C22H32O2	328.24	1	96.961	141.242	209.333	188.387	105.375	115.087	57.5249	49.3809	55.7553	136.312	-0.840215	0.0508	1.29414	1.06084	No significant
223	1860	11.141	ESI-	329.128	330.135	HMDB0257110	Ranitidine N-oxide	C13H22N4O4S	330.136	2	17.6524	16.1819	5.85828	2.2162	3.14372	3.3057	2.49352	4.45327	2.5268	2.95356	-1.51782	0.114473	0.941299	0.891364	No significant
224	1862	1.481	ESI-	329.157	330.164	HMDB0256615	Pirsidomine	C17H22N4O3	330.169	15	4.86407	23.3986	12.9002	30.9003	17.8721	7.28296	5.02646	4.76215	9.09851	3.33308	-1.60802	0.0290955	1.53617	1.16195	Downregulated
225	1865	6.901	ESI-	329.233	330.241	HMDB0004708	Pinellic acid	C18H34O5	330.241	1	19.6328	23.2213	100.691	30.7088	23.4422	19.1297	19.5468	19.8164	19.0167	34.5947	-0.818443	0.307084	0.512743	0.611792	No significant
226	1866	12.883	ESI-	329.249	330.256	HMDB0006528	Docosapentaenoic acid	C22H34O2	330.256	1	12.5115	5.77082	13.4265	6.47217	4.45456	10.1854	6.15258	7.30164	5.65934	12.0945	-0.0426553	0.913765	0.0391654	0.0568309	No significant
227	1881	8.078	ESI-	331.249	332.257	HMDB0034295	Floionolic acid	C18H36O5	332.256	1	25.7913	23.6906	24.3881	30.1481	29.1112	25.0322	22.6572	27.0664	28.9334	27.6639	-0.0193762	0.83883	0.0763259	0.132627	No significant
228	1882	13.422	ESI-	331.265	332.272	HMDB0002226	Adrenic acid	C22H36O2	332.272	2	4.76508	2.27428	3.34946	1.14777	1.05327	10.4017	5.17529	4.18698	2.68458	5.72766	1.16221	0.0676516	1.16972	1.02784	No significant
229	1926	10.312	ESI-	337.239	338.246	HMDB0002311	8,9-DiHETrE	C20H34O4	338.246	1	2.78276	2.08646	2.32769	3.83025	1.79748	1.63995	0.417902	1.74055	1.49173	0.782669	-1.07848	0.0154296	1.81164	1.24973	Downregulated
230	1932	12.908	ESI-	339.2	340.207	HMDB0003033	Canrenone	C22H28O3	340.204	9	12.9112	0.47097	4.23795	0.440942	0.190828	0.544526	1.02574	0.194352	0.444171	1.79301	-2.18932	0.278298	0.55549	0.642252	No significant
[truncated: 311 more rows]

## Sheet: S6 Table 
Supplemental table 6 Chemical classification of significant metabolites.
[truncated: 485 more rows]

[truncated: 1 more sheets: S7 Table]
